# Supplementary material for: Patient-Derived Xenograft vs. Organoids: A Preliminary Analysis of Cancer Research Output, Funding and Human Health Impact in 2014–2019
Source: Animals (Basel). 2020 Oct 20;10(10):1923. doi: 10.3390/ani10101923 (PMC7593921; doi:10.3390/ani10101923)
Supplement: Supplementary file 1 [file animals-10-01923-s001.zip]

Archive with 1 entries (1 files):
- animals-958544-supplementary.xlsx
