# Supplementary material for: Patient-Derived Xenograft vs. Organoids: A Preliminary Analysis of Cancer Research Output, Funding and Human Health Impact in 2014–2019
Source: Animals (Basel). 2020 Oct 20;10(10):1923. doi: 10.3390/ani10101923 (PMC7593921; doi:10.3390/ani10101923)
Supplement: Supplementary file 1 [file animals-10-01923-s001.zip › animals-958544-supplementary.xlsx]

## Sheet:  Breast PDO
((breast cancer[MeSH Terms]) AND (organoids[MeSH Terms]) AND ("2014"[Date - Publication] : "2019"[Date - Publication]) AND (humans[MeSH Terms])) NOT ((review[Publication Type])OR(systematic review[Publication Type]))	Basic query									((breast cancer [MeSH Terms]) AND (organoids[MeSH Terms]) AND ("2014"[Date - Publication] : "2019"[Date - Publication]) AND (humans[MeSH Terms])) NOT ((review[Publication Type])OR(systematic review[Publication Type])) AND Clinical Trial (fiter)	Basic query + clinical trials	((breast cancer[MeSH Terms]) AND (organoids[MeSH Terms]) AND ("2014"[Date - Publication] : "2019"[Date - Publication]) AND (humans[MeSH Terms]) AND (("united states"[Affiliation] OR "US"[Affiliation] OR "USA"[Affiliation] OR "united states of America"[Affiliation]))) NOT ((review[Publication Type])OR(systematic review[Publication Type]))	Basic query + US affiliation									((breast cancer[MeSH Terms]) AND (organoids[MeSH Terms]) AND ("2014"[Date - Publication] : "2019"[Date - Publication]) AND (humans[MeSH Terms]) AND (("united states"[Affiliation] OR "US"[Affiliation] OR "USA"[Affiliation] OR "united states of America"[Affiliation]) AND ("nih funded"[Filter]) NOT ((review[Publication Type])OR(systematic review[Publication Type]))	Basic query + US affiliation + NIH funds										((breast cancer[MeSH Terms]) AND (organoids[MeSH Terms]) AND ("2014"[Date - Publication] : "2019"[Date - Publication]) AND (humans[MeSH Terms]) AND (("united states"[Affiliation] OR "US"[Affiliation] OR "USA"[Affiliation] OR "united states of America"[Affiliation]) AND ("nih funded"[Filter]) NOT ((review[Publication Type])OR(systematic review[Publication Type]))	Basic query + US affiliation + NIH funds									((breast cancer[MeSH Terms]) AND (organoids[MeSH Terms]) AND ("2014"[Date - Publication] : "2019"[Date - Publication]) AND (humans[MeSH Terms]) AND (("united states"[Affiliation] OR "US"[Affiliation] OR "USA"[Affiliation] OR "united states of America"[Affiliation]) AND ("nih funded"[Filter]) NOT ((review[Publication Type])OR(systematic review[Publication Type]))	Basic query + US affiliation + NIH funds + clinical trial
PMID N=28	Title	Journal/Book	Publication Year	Create Date	DOI			Year	Count	ZERO		N= 12								Year	Count	N= 10											N= 10							2019	5			zero
31829259	Characterization of organoid cultured human breast cancer	Breast Cancer Res	2019	2019-12-13	10.1186/s13058-019-1233-x			2019	12			PMID	Title	Journal/Book	Publication Year	Create Date	DOI			2019	6	PMID	Title	Journal/Book	Publication Year	Create Date	DOI			Year	Count		PMID	Title	Journal/Book	Publication Year	Create Date	DOI		2018	1
31771627	BRCA1 mutation influences progesterone response in human benign mammary organoids	Breast Cancer Res	2019	2019-11-28	10.1186/s13058-019-1214-0			2018	4			31771627	BRCA1 mutation influences progesterone response in human benign mammary organoids	Breast Cancer Res	2019	2019-11-28	10.1186/s13058-019-1214-0			2018	1	31771627	BRCA1 mutation influences progesterone response in human benign mammary organoids	Breast Cancer Res	2019	2019-11-28	10.1186/s13058-019-1214-0			2019	5		31771627	BRCA1 mutation influences progesterone response in human benign mammary organoids	Breast Cancer Res	2019	2019-11-28	10.1186/s13058-019-1214-0		2016	3
31462798	Metastatic-niche labelling reveals parenchymal cells with stem features	Nature	2019	2019-08-30	10.1038/s41586-019-1487-6			2017	6			31361756	Recombinant human PRG4 (rhPRG4) suppresses breast cancer cell invasion by inhibiting TGFβ-Hyaluronan-CD44 signalling pathway	PLoS One	2019	2019-07-31	10.1371/journal.pone.0219697			2016	4	31253799	A high-throughput screening and computation platform for identifying synthetic promoters with enhanced cell-state specificity (SPECS)	Nat Commun	2019	2019-06-30	10.1038/s41467-019-10912-8			2018	1		31253799	A high-throughput screening and computation platform for identifying synthetic promoters with enhanced cell-state specificity (SPECS)	Nat Commun	2019	2019-06-30	10.1038/s41467-019-10912-8		2014	1
31361756	Recombinant human PRG4 (rhPRG4) suppresses breast cancer cell invasion by inhibiting TGFβ-Hyaluronan-CD44 signalling pathway	PLoS One	2019	2019-07-31	10.1371/journal.pone.0219697			2016	5			31253799	A high-throughput screening and computation platform for identifying synthetic promoters with enhanced cell-state specificity (SPECS)	Nat Commun	2019	2019-06-30	10.1038/s41467-019-10912-8			2014	1	31233891	3D bioprinted mammary organoids and tumoroids in human mammary derived ECM hydrogels	Acta Biomater	2019	2019-06-25	10.1016/j.actbio.2019.06.017			2016	3		31233891	3D bioprinted mammary organoids and tumoroids in human mammary derived ECM hydrogels	Acta Biomater	2019	2019-06-25	10.1016/j.actbio.2019.06.017
31253799	A high-throughput screening and computation platform for identifying synthetic promoters with enhanced cell-state specificity (SPECS)	Nat Commun	2019	2019-06-30	10.1038/s41467-019-10912-8			2014	2			31233891	3D bioprinted mammary organoids and tumoroids in human mammary derived ECM hydrogels	Acta Biomater	2019	2019-06-25	10.1016/j.actbio.2019.06.017					31092827	Evaluating cell lines as models for metastatic breast cancer through integrative analysis of genomic data	Nat Commun	2019	2019-05-17	10.1038/s41467-019-10148-6			2014	1		31092827	Evaluating cell lines as models for metastatic breast cancer through integrative analysis of genomic data	Nat Commun	2019	2019-05-17	10.1038/s41467-019-10148-6
31233891	3D bioprinted mammary organoids and tumoroids in human mammary derived ECM hydrogels	Acta Biomater	2019	2019-06-25	10.1016/j.actbio.2019.06.017							31092827	Evaluating cell lines as models for metastatic breast cancer through integrative analysis of genomic data	Nat Commun	2019	2019-05-17	10.1038/s41467-019-10148-6					31078067	Cellular Metabolic Heterogeneity In Vivo Is Recapitulated in Tumor Organoids	Neoplasia	2019	2019-05-12	10.1016/j.neo.2019.04.004						31078067	Cellular Metabolic Heterogeneity In Vivo Is Recapitulated in Tumor Organoids	Neoplasia	2019	2019-05-12	10.1016/j.neo.2019.04.004
31221724	Deficiency of nucleotide excision repair is associated with mutational signature observed in cancer	Genome Res	2019	2019-06-22	10.1101/gr.246223.118							31078067	Cellular Metabolic Heterogeneity In Vivo Is Recapitulated in Tumor Organoids	Neoplasia	2019	2019-05-12	10.1016/j.neo.2019.04.004					30117261	A patient-derived explant (PDE) model of hormone-dependent cancer	Mol Oncol	2018	2018-08-18	10.1002/1878-0261.12354						30117261	A patient-derived explant (PDE) model of hormone-dependent cancer	Mol Oncol	2018	2018-08-18	10.1002/1878-0261.12354
31101720	A human organoid system that self-organizes to recapitulate growth and differentiation of a benign mammary tumor	Proc Natl Acad Sci U S A	2019	2019-05-19	10.1073/pnas.1702372116							30117261	A patient-derived explant (PDE) model of hormone-dependent cancer	Mol Oncol	2018	2018-08-18	10.1002/1878-0261.12354					27906177	'Normalizing' the malignant phenotype of luminal breast cancer cells via alpha(v)beta(3)-integrin	Cell Death Dis	2016	2016-12-02	10.1038/cddis.2016.387						27906177	'Normalizing' the malignant phenotype of luminal breast cancer cells via alpha(v)beta(3)-integrin	Cell Death Dis	2016	2016-12-02	10.1038/cddis.2016.387
31092827	Evaluating cell lines as models for metastatic breast cancer through integrative analysis of genomic data	Nat Commun	2019	2019-05-17	10.1038/s41467-019-10148-6							27906177	'Normalizing' the malignant phenotype of luminal breast cancer cells via alpha(v)beta(3)-integrin	Cell Death Dis	2016	2016-12-02	10.1038/cddis.2016.387					27264173	The Action of Discoidin Domain Receptor 2 in Basal Tumor Cells and Stromal Cancer-Associated Fibroblasts Is Critical for Breast Cancer Metastasis	Cell Rep	2016	2016-06-07	10.1016/j.celrep.2016.05.033						27264173	The Action of Discoidin Domain Receptor 2 in Basal Tumor Cells and Stromal Cancer-Associated Fibroblasts Is Critical for Breast Cancer Metastasis	Cell Rep	2016	2016-06-07	10.1016/j.celrep.2016.05.033
31078067	Cellular Metabolic Heterogeneity In Vivo Is Recapitulated in Tumor Organoids	Neoplasia	2019	2019-05-12	10.1016/j.neo.2019.04.004							27322743	RANK ligand as a potential target for breast cancer prevention in BRCA1-mutation carriers	Nat Med	2016	2016-06-21	10.1038/nm.4118					26738962	Drug response in organoids generated from frozen primary tumor tissues	Sci Rep	2016	2016-01-08	10.1038/srep18889						26738962	Drug response in organoids generated from frozen primary tumor tissues	Sci Rep	2016	2016-01-08	10.1038/srep18889
31075687	Tissue mimetic 3D scaffold for breast tumor-derived organoid culture toward personalized chemotherapy	Colloids Surf B Biointerfaces	2019	2019-05-11	10.1016/j.colsurfb.2019.04.056							27264173	The Action of Discoidin Domain Receptor 2 in Basal Tumor Cells and Stromal Cancer-Associated Fibroblasts Is Critical for Breast Cancer Metastasis	Cell Rep	2016	2016-06-07	10.1016/j.celrep.2016.05.033					25406066	miR-142 regulates the tumorigenicity of human breast cancer stem cells through the canonical WNT signaling pathway	Elife	2014	2014-11-19	10.7554/eLife.01977						25406066	miR-142 regulates the tumorigenicity of human breast cancer stem cells through the canonical WNT signaling pathway	Elife	2014	2014-11-19	10.7554/eLife.01977
30992322	A Human Organotypic Microfluidic Tumor Model Permits Investigation of the Interplay between Patient-Derived Fibroblasts and Breast Cancer Cells	Cancer Res	2019	2019-04-18	10.1158/0008-5472.CAN-18-2293							26738962	Drug response in organoids generated from frozen primary tumor tissues	Sci Rep	2016	2016-01-08	10.1038/srep18889
30117261	A patient-derived explant (PDE) model of hormone-dependent cancer	Mol Oncol	2018	2018-08-18	10.1002/1878-0261.12354							25406066	miR-142 regulates the tumorigenicity of human breast cancer stem cells through the canonical WNT signaling pathway	Elife	2014	2014-11-19	10.7554/eLife.01977
29679778	Recapitulating spatiotemporal tumor heterogeneity in vitro through engineered breast cancer microtissues	Acta Biomater	2018	2018-04-22	10.1016/j.actbio.2018.04.028
29224780	A Living Biobank of Breast Cancer Organoids Captures Disease Heterogeneity	Cell	2018	2017-12-12	10.1016/j.cell.2017.11.010
29140506	Quantification of the Effect of Toxicants on the Intracellular Kinetic Energy and Cross-Sectional Area of Mammary Epithelial Organoids by OCT Fluctuation Spectroscopy	Toxicol Sci	2018	2017-11-16	10.1093/toxsci/kfx245
28912133	Use of CRISPR-modified human stem cell organoids to study the origin of mutational signatures in cancer	Science	2017	2017-09-16	10.1126/science.aao3130
28830566	The ninth ENBDC Weggis meeting: growth and in-depth characterisation of normal and neoplastic breast cells	Breast Cancer Res	2017	2017-08-24	10.1186/s13058-017-0891-9
28634945	Analysis of Breast Cancer Cell Invasion Using an Organotypic Culture System	Methods Mol Biol	2017	2017-06-22	10.1007/978-1-4939-7021-6_15
28493978	Identification of the SUMO E3 ligase PIAS1 as a potential survival biomarker in breast cancer	PLoS One	2017	2017-05-12	10.1371/journal.pone.0177639
28423498	The PIAS3-Smurf2 sumoylation pathway suppresses breast cancer organoid invasiveness	Oncotarget	2017	2017-04-21	10.18632/oncotarget.15471
27906177	'Normalizing' the malignant phenotype of luminal breast cancer cells via alpha(v)beta(3)-integrin	Cell Death Dis	2016	2016-12-02	10.1038/cddis.2016.387
27590622	Human glandular organoid formation in murine engineering chambers after collagenase digestion and flow cytometry isolation of normal human breast tissue single cells	Cell Biol Int	2016	2016-09-04	10.1002/cbin.10675
27322743	RANK ligand as a potential target for breast cancer prevention in BRCA1-mutation carriers	Nat Med	2016	2016-06-21	10.1038/nm.4118
27264173	The Action of Discoidin Domain Receptor 2 in Basal Tumor Cells and Stromal Cancer-Associated Fibroblasts Is Critical for Breast Cancer Metastasis	Cell Rep	2016	2016-06-07	10.1016/j.celrep.2016.05.033
26738962	Drug response in organoids generated from frozen primary tumor tissues	Sci Rep	2016	2016-01-08	10.1038/srep18889
25406066	miR-142 regulates the tumorigenicity of human breast cancer stem cells through the canonical WNT signaling pathway	Elife	2014	2014-11-19	10.7554/eLife.01977
25100563	Quantitative optical imaging of primary tumor organoid metabolism predicts drug response in breast cancer	Cancer Res	2014	2014-08-08	10.1158/0008-5472.CAN-14-0663

## Sheet: Breast PDX
((breast cancer[MeSH Terms]) AND (Xenograft Model Antitumor Assays[MeSH Terms]) AND ("2014"[Date - Publication] : "2019"[Date - Publication])) NOT ((review[Publication Type])OR(systematic review[Publication Type]))		Basic((breast cancer[MeSH Terms]) AND (Xenograft Model Antitumor Assays[MeSH Terms]) AND ("2014"[Date - Publication] : "2019"[Date - Publication])) NOT ((review[Publication Type])OR(systematic review[Publication Type])) Query									((breast cancer[MeSH Terms]) AND (Xenograft Model Antitumor Assays[MeSH Terms]) AND ("2014"[Date - Publication] : "2019"[Date - Publication])) NOT ((review[Publication Type])OR(systematic review[Publication Type])) + Clinical trial (filter)		Basic Query + Clinical Trial									((breast cancer[MeSH Terms]) AND (Xenograft Model Antitumor Assays[MeSH Terms]) AND ("2014"[Date - Publication] : "2019"[Date - Publication]) AND (("United States"[Affiliation] OR "US"[Affiliation] OR "USA"[Affiliation] OR "United States of America"[Affiliation]) NOT ((review[Publication Type])OR(systematic review[Publication Type])).		Basic Query + USA affiliation									((breast cancer[MeSH Terms]) AND (Xenograft Model Antitumor Assays[MeSH Terms]) AND ("2014"[Date - Publication] : "2019"[Date - Publication]) AND (("United States"[Affiliation] OR "US"[Affiliation] OR "USA"[Affiliation] OR "United States of America"[Affiliation]) AND ("nih funded"[Filter])) NOT ((review[Publication Type])OR(systematic review[Publication Type])).		Basic Query + USA affiliation + NIH funds									((breast cancer[MeSH Terms]) AND (Xenograft Model Antitumor Assays[MeSH Terms]) AND ("2014"[Date - Publication] : "2019"[Date - Publication]) AND (("united states"[Affiliation] OR "US"[Affiliation] OR "USA"[Affiliation] OR "united states of America"[Affiliation] AND ("nih funded"[Filter])) NOT ((review[Publication Type])OR(systematic review[Publication Type]))	Basic Query + USA affiliation + NIH funds + clinical trial
N = 2,622											N= 18								Year	Count		N =726											N= 466											N= 3
PMID	Title	Journal/Book	Publication Year	Create Date	DOI			Year	Count		PMID	Title	Journal/Book	Publication Year	Create Date	DOI			2019	3		PMID	Title	Journal/Book	Publication Year	Create Date	DOI			Year	Count		PMID	Title	Journal/Book	Publication Year	Create Date	DOI			Year	Count		PMID	Title	Journal/Book	Publication Year	Create Date	DOI
32186113	Effects of Jiazhu decoction in combination with cyclophosphamide on breast cancer in mice	J Tradit Chin Med	2019	2020-03-19				2020	20		31464525	Abemaciclib, a potent cyclin-dependent kinase 4 and 6 inhibitor, for treatment of ER-positive metastatic breast cancer	Future Oncol	2019	2019-08-30	10.2217/fon-2019-0169			2018	2		31865420	Formulation of a triple combination gemcitabine plus romidepsin + cisplatin regimen to efficaciously and safely control triple-negative breast cancer tumor development	Cancer Chemother Pharmacol	2020	2019-12-23	10.1007/s00280-019-04013-y			2020	4		31819273	Discovery of a first-in-class EZH2 selective degrader	Nat Chem Biol	2020	2019-12-11	10.1038/s41589-019-0421-4			2020	2		26850678	Preclinical and first-in-human phase I studies of KW-2450, an oral tyrosine kinase inhibitor with insulin-like growth factor receptor-1/insulin receptor selectivity	Cancer Sci	2016	2016-02-07	10.1111/cas.12906
32073578	Glucose oxidase and polydopamine functionalized iron oxide nanoparticles: combination of the photothermal effect and reactive oxygen species generation for dual-modality selective cancer therapy	J Mater Chem B	2019	2020-02-20	10.1039/c8tb03320j			2019	487		30897176	Translation and evaluation of a pre-clinical 5-protein response prediction signature in a breast cancer phase Ib clinical trial	PLoS One	2019	2019-03-22	10.1371/journal.pone.0213892			2017	5		31856843	LINC02273 drives breast cancer metastasis by epigenetically increasing AGR2 transcription	Mol Cancer	2019	2019-12-21	10.1186/s12943-019-1115-y			2019	114		31755366	Targeting DNA methylation for treating triple-negative breast cancer	Pharmacogenomics	2019	2019-11-23	10.2217/pgs-2019-0078			2019	71		25867061	MiRNA-621 sensitizes breast cancer to chemotherapy by suppressing FBXO11 and enhancing p53 activity	Oncogene	2016	2015-04-14	10.1038/onc.2015.96
32063706	Co-Delivery of Docetaxel and Salinomycin to Target Both Breast Cancer Cells and Stem Cells by PLGA/TPGS Nanoparticles	Int J Nanomedicine	2019	2020-02-18	10.2147/IJN.S230376			2018	574		30635338	Vaccine-Induced Memory CD8(+) T Cells Provide Clinical Benefit in HER2 Expressing Breast Cancer: A Mouse to Human Translational Study	Clin Cancer Res	2019	2019-01-13	10.1158/1078-0432.CCR-18-3102			2016	4		31852484	Elacestrant (RAD1901) exhibits anti-tumor activity in multiple ER+ breast cancer models resistant to CDK4/6 inhibitors	Breast Cancer Res	2019	2019-12-20	10.1186/s13058-019-1230-0			2018	161		31751384	Polo-like kinase 1 (Plk1) inhibition synergizes with taxanes in triple negative breast cancer	PLoS One	2019	2019-11-22	10.1371/journal.pone.0224420			2018	90		25002028	CDK 4/6 inhibitors sensitize PIK3CA mutant breast cancer to PI3K inhibitors	Cancer Cell	2014	2014-07-09	10.1016/j.ccr.2014.05.020
32063704	Preparation Of Nanobubbles Modified With A Small-Molecule CXCR4 Antagonist For Targeted Drug Delivery To Tumors And Enhanced Ultrasound Molecular Imaging	Int J Nanomedicine	2019	2020-02-18	10.2147/IJN.S210478			2017	490		30240327	Multicenter Phase II Study of Lurbinectedin in BRCA-Mutated and Unselected Metastatic Advanced Breast Cancer and Biomarker Assessment Substudy	J Clin Oncol	2018	2018-09-22	10.1200/JCO.2018.78.6558			2015	2		31819273	Discovery of a first-in-class EZH2 selective degrader	Nat Chem Biol	2020	2019-12-11	10.1038/s41589-019-0421-4			2017	116		31746603	Design and Synthesis of Basic Selective Estrogen Receptor Degraders for Endocrine Therapy Resistant Breast Cancer	J Med Chem	2019	2019-11-21	10.1021/acs.jmedchem.9b01580			2017	68
31865420	Formulation of a triple combination gemcitabine plus romidepsin + cisplatin regimen to efficaciously and safely control triple-negative breast cancer tumor development	Cancer Chemother Pharmacol	2020	2019-12-23	10.1007/s00280-019-04013-y			2016	536		30042390	Targeting stromal remodeling and cancer stem cell plasticity overcomes chemoresistance in triple negative breast cancer	Nat Commun	2018	2018-07-26	10.1038/s41467-018-05220-6			2014	5		31801945	USP22-dependent HSP90AB1 expression promotes resistance to HSP90 inhibition in mammary and colorectal cancer	Cell Death Dis	2019	2019-12-06	10.1038/s41419-019-2141-9			2016	164		31672491	Imatinib revives the therapeutic potential of metformin on ewing sarcoma by attenuating tumor hypoxic response and inhibiting convergent signaling pathways	Cancer Lett	2020	2019-11-02	10.1016/j.canlet.2019.10.034			2016	107
31862882	RNF208, an estrogen-inducible E3 ligase, targets soluble Vimentin to suppress metastasis in triple-negative breast cancers	Nat Commun	2019	2019-12-22	10.1038/s41467-019-13852-5			2015	458		29109077	Safety and Efficacy of Intratumoral Injections of Chimeric Antigen Receptor (CAR) T Cells in Metastatic Breast Cancer	Cancer Immunol Res	2017	2017-11-08	10.1158/2326-6066.CIR-17-0189			2013	1		31755366	Targeting DNA methylation for treating triple-negative breast cancer	Pharmacogenomics	2019	2019-11-23	10.2217/pgs-2019-0078			2015	130		31669221	A novel strategy to block mitotic progression for targeted therapy	EBioMedicine	2019	2019-11-01	10.1016/j.ebiom.2019.10.013			2015	98
31856843	LINC02273 drives breast cancer metastasis by epigenetically increasing AGR2 transcription	Mol Cancer	2019	2019-12-21	10.1186/s12943-019-1115-y			2014	390		28660432	Human microdosing and mice xenograft data of AGM-130 applied to estimate efficacious doses in patients	Cancer Chemother Pharmacol	2017	2017-06-30	10.1007/s00280-017-3373-y						31751384	Polo-like kinase 1 (Plk1) inhibition synergizes with taxanes in triple negative breast cancer	PLoS One	2019	2019-11-22	10.1371/journal.pone.0224420			2014	104		31601253	Inhibiting PAD2 enhances the anti-tumor effect of docetaxel in tamoxifen-resistant breast cancer cells	J Exp Clin Cancer Res	2019	2019-10-12	10.1186/s13046-019-1404-8			2014	76
31853223	Macrophage Colony-stimulating Factor Mediates the Recruitment of Macrophages in Triple negative Breast Cancer	Int J Biol Sci	2019	2019-12-20	10.7150/ijbs.39063			2013	49		28399921	S100β as a serum marker in endocrine resistant breast cancer	BMC Med	2017	2017-04-13	10.1186/s12916-017-0836-2						31746603	Design and Synthesis of Basic Selective Estrogen Receptor Degraders for Endocrine Therapy Resistant Breast Cancer	J Med Chem	2019	2019-11-21	10.1021/acs.jmedchem.9b01580			2013	11		31515721	Development of a Novel Humanized Monoclonal Antibody to Secreted Frizzled-Related Protein-2 That Inhibits Triple-Negative Breast Cancer and Angiosarcoma Growth In Vivo	Ann Surg Oncol	2019	2019-09-14	10.1245/s10434-019-07800-2			2013	7
31852484	Elacestrant (RAD1901) exhibits anti-tumor activity in multiple ER+ breast cancer models resistant to CDK4/6 inhibitors	Breast Cancer Res	2019	2019-12-20	10.1186/s13058-019-1230-0			2012	1		28108460	Enhancer Remodeling during Adaptive Bypass to MEK Inhibition Is Attenuated by Pharmacologic Targeting of the P-TEFb Complex	Cancer Discov	2017	2017-01-22	10.1158/2159-8290.CD-16-0653						31726654	Salvianolic Acid B Slows the Progression of Breast Cancer Cell Growth via Enhancement of Apoptosis and Reduction of Oxidative Stress, Inflammation, and Angiogenesis	Int J Mol Sci	2019	2019-11-16	10.3390/ijms20225653						31492187	Prexasertib treatment induces homologous recombination deficiency and synergizes with olaparib in triple-negative breast cancer cells	Breast Cancer Res	2019	2019-09-08	10.1186/s13058-019-1192-2
31844113	TRIB3 supports breast cancer stemness by suppressing FOXO1 degradation and enhancing SOX2 transcription	Nat Commun	2019	2019-12-18	10.1038/s41467-019-13700-6						27769988	Influencing the Tumor Microenvironment: A Phase II Study of Copper Depletion Using Tetrathiomolybdate in Patients with Breast Cancer at High Risk for Recurrence and in Preclinical Models of Lung Metastases	Clin Cancer Res	2017	2016-11-01	10.1158/1078-0432.CCR-16-1326						31721572	Discovery of 6-(2,4-Dichlorophenyl)-5-[4-[(3S)-1-(3-fluoropropyl)pyrrolidin-3-yl]oxyphenyl]-8,9-dihydro-7H-benzo[7]annulene-2-carboxylic acid (SAR439859), a Potent and Selective Estrogen Receptor Degrader (SERD) for the Treatment of Estrogen-Receptor-Positive Breast Cancer	J Med Chem	2020	2019-11-14	10.1021/acs.jmedchem.9b01293						31473252	MicroRNA-17 acts as a tumor chemosensitizer by targeting JAB1/CSN5 in triple-negative breast cancer	Cancer Lett	2019	2019-09-02	10.1016/j.canlet.2019.08.016
31839752	Inhibition of Triple-Negative Breast Cancer Tumor Growth by Electroacupuncture with Encircled Needling and Its Mechanisms in a Mice Xenograft Model	Int J Med Sci	2019	2019-12-17	10.7150/ijms.38521						26920887	Relationship between Tumor Biomarkers and Efficacy in EMILIA, a Phase III Study of Trastuzumab Emtansine in HER2-Positive Metastatic Breast Cancer	Clin Cancer Res	2016	2016-02-28	10.1158/1078-0432.CCR-15-2499						31676788	Microenvironmental IL1β promotes breast cancer metastatic colonisation in the bone via activation of Wnt signalling	Nat Commun	2019	2019-11-03	10.1038/s41467-019-12807-0						31445892	Tissue Architectural Cues Drive Organ Targeting of Tumor Cells in Zebrafish	Cell Syst	2019	2019-08-26	10.1016/j.cels.2019.07.005
31827645	AK4 Promotes the Progression of HER2-Positive Breast Cancer by Facilitating Cell Proliferation and Invasion	Dis Markers	2019	2019-12-13	10.1155/2019/8186091						26850678	Preclinical and first-in-human phase I studies of KW-2450, an oral tyrosine kinase inhibitor with insulin-like growth factor receptor-1/insulin receptor selectivity	Cancer Sci	2016	2016-02-07	10.1111/cas.12906						31672491	Imatinib revives the therapeutic potential of metformin on ewing sarcoma by attenuating tumor hypoxic response and inhibiting convergent signaling pathways	Cancer Lett	2020	2019-11-02	10.1016/j.canlet.2019.10.034						31420608	MALT1 is a critical mediator of PAR1-driven NF-κB activation and metastasis in multiple tumor types	Oncogene	2019	2019-08-18	10.1038/s41388-019-0958-4
31821346	Establishment of chemosensitivity tests in triple-negative and BRCA-mutated breast cancer patient-derived xenograft models	PLoS One	2019	2019-12-11	10.1371/journal.pone.0225082						25867061	MiRNA-621 sensitizes breast cancer to chemotherapy by suppressing FBXO11 and enhancing p53 activity	Oncogene	2016	2015-04-14	10.1038/onc.2015.96						31669221	A novel strategy to block mitotic progression for targeted therapy	EBioMedicine	2019	2019-11-01	10.1016/j.ebiom.2019.10.013						31369645	Enhanced efficacy of sitravatinib in metastatic models of antiangiogenic therapy resistance	PLoS One	2019	2019-08-02	10.1371/journal.pone.0220101
31819273	Discovery of a first-in-class EZH2 selective degrader	Nat Chem Biol	2020	2019-12-11	10.1038/s41589-019-0421-4						25401474	LYN-activating mutations mediate antiestrogen resistance in estrogen receptor-positive breast cancer	J Clin Invest	2014	2014-11-18	10.1172/JCI72573						31668947	Therapeutic Targeting of CDK12/CDK13 in Triple-Negative Breast Cancer	Cancer Cell	2019	2019-11-01	10.1016/j.ccell.2019.09.004						31369274	Folate Receptor α-Targeted (89)Zr-M9346A Immuno-PET for Image-Guided Intervention with Mirvetuximab Soravtansine in Triple-Negative Breast Cancer	Mol Pharm	2019	2019-08-02	10.1021/acs.molpharmaceut.9b00653
31801945	USP22-dependent HSP90AB1 expression promotes resistance to HSP90 inhibition in mammary and colorectal cancer	Cell Death Dis	2019	2019-12-06	10.1038/s41419-019-2141-9						25365225	Targeting an IKBKE cytokine network impairs triple-negative breast cancer growth	J Clin Invest	2014	2014-11-04	10.1172/JCI75661						31638176	The long non-coding RNA GHSROS facilitates breast cancer cell migration and orthotopic xenograft tumour growth	Int J Oncol	2019	2019-10-23	10.3892/ijo.2019.4891						31356633	Effective treatment of cancer metastasis using a dual-ligand nanoparticle	PLoS One	2019	2019-07-30	10.1371/journal.pone.0220474
31797701	A Novel lncRNA HOXC-AS3 Acts as a miR-3922-5p Sponge to Promote Breast Cancer Metastasis	Cancer Invest	2020	2019-12-05	10.1080/07357907.2019.1695816						25320355	Combination of the mTOR inhibitor ridaforolimus and the anti-IGF1R monoclonal antibody dalotuzumab: preclinical characterization and phase I clinical trial	Clin Cancer Res	2015	2014-10-17	10.1158/1078-0432.CCR-14-0940						31601253	Inhibiting PAD2 enhances the anti-tumor effect of docetaxel in tamoxifen-resistant breast cancer cells	J Exp Clin Cancer Res	2019	2019-10-12	10.1186/s13046-019-1404-8						31340854	Glucocorticoid receptor modulation decreases ER-positive breast cancer cell proliferation and suppresses wild-type and mutant ER chromatin association	Breast Cancer Res	2019	2019-07-26	10.1186/s13058-019-1164-6
31790763	A double safety lock tumor-specific device for suicide gene therapy in breast cancer	Cancer Lett	2020	2019-12-03	10.1016/j.canlet.2019.11.031						25002028	CDK 4/6 inhibitors sensitize PIK3CA mutant breast cancer to PI3K inhibitors	Cancer Cell	2014	2014-07-09	10.1016/j.ccr.2014.05.020						31541266	Dasatinib attenuates overexpression of Src signaling induced by the combination treatment of veliparib plus carboplatin in triple-negative breast cancer	Cancer Chemother Pharmacol	2019	2019-09-22	10.1007/s00280-019-03962-8						31281099	Combinatorial targeting of cancer bone metastasis using mRNA engineered stem cells	EBioMedicine	2019	2019-07-09	10.1016/j.ebiom.2019.06.047
31783821	MPPa-PDT suppresses breast tumor migration/invasion by inhibiting Akt-NF-κB-dependent MMP-9 expression via ROS	BMC Cancer	2019	2019-12-01	10.1186/s12885-019-6374-x						24097864	Dual targeting of HER2-positive cancer with trastuzumab emtansine and pertuzumab: critical role for neuregulin blockade in antitumor response to combination therapy	Clin Cancer Res	2014	2013-10-08	10.1158/1078-0432.CCR-13-0358						31515721	Development of a Novel Humanized Monoclonal Antibody to Secreted Frizzled-Related Protein-2 That Inhibits Triple-Negative Breast Cancer and Angiosarcoma Growth In Vivo	Ann Surg Oncol	2019	2019-09-14	10.1245/s10434-019-07800-2						31253120	miR-23b and miR-27b are oncogenic microRNAs in breast cancer: evidence from a CRISPR/Cas9 deletion study	BMC Cancer	2019	2019-06-30	10.1186/s12885-019-5839-2
31776132	Transcriptional Profiles and Stromal Changes Reveal Bone Marrow Adaptation to Early Breast Cancer in Association with Deregulated Circulating microRNAs	Cancer Res	2020	2019-11-29	10.1158/0008-5472.CAN-19-1425																	31492187	Prexasertib treatment induces homologous recombination deficiency and synergizes with olaparib in triple-negative breast cancer cells	Breast Cancer Res	2019	2019-09-08	10.1186/s13058-019-1192-2						31215437	Stapled EGFR peptide reduces inflammatory breast cancer and inhibits additional HER-driven models of cancer	J Transl Med	2019	2019-06-20	10.1186/s12967-019-1939-7
31772172	On-target restoration of a split T cell-engaging antibody for precision immunotherapy	Nat Commun	2019	2019-11-28	10.1038/s41467-019-13196-0																	31481310	Increased Survival by Pulmonary Treatment of Established Lung Metastases with Dual STAT3/CXCR4 Inhibition by siRNA Nanoemulsions	Mol Ther	2019	2019-09-05	10.1016/j.ymthe.2019.08.008						31183315	Ultrasound-mediated delivery of siESE complexed with microbubbles attenuates HER2+/- cell line proliferation and tumor growth in rodent models of breast cancer	Nanotheranostics	2019	2019-06-12	10.7150/ntno.31827
31772164	Extravascular gelation shrinkage-derived internal stress enables tumor starvation therapy with suppressed metastasis and recurrence	Nat Commun	2019	2019-11-28	10.1038/s41467-019-13115-3																	31473252	MicroRNA-17 acts as a tumor chemosensitizer by targeting JAB1/CSN5 in triple-negative breast cancer	Cancer Lett	2019	2019-09-02	10.1016/j.canlet.2019.08.016						31182056	Deletion of sorting nexin 27 suppresses proliferation in highly aggressive breast cancer MDA-MB-231 cells in vitro and in vivo	BMC Cancer	2019	2019-06-12	10.1186/s12885-019-5769-z
31765734	Adaptive resistance to trastuzumab impairs response to neratinib and lapatinib through deregulation of cell death mechanisms	Cancer Lett	2020	2019-11-26	10.1016/j.canlet.2019.11.026																	31455352	Cardamonin inhibits breast cancer growth by repressing HIF-1α-dependent metabolic reprogramming	J Exp Clin Cancer Res	2019	2019-08-29	10.1186/s13046-019-1351-4						31176097	Synthesis and biological evaluation of 5-aminoethyl benzophenanthridone derivatives as DNA topoisomerase IB inhibitors	Eur J Med Chem	2019	2019-06-09	10.1016/j.ejmech.2019.05.074
31765154	Polyamine-Based Pt(IV) Prodrugs as Substrates for Polyamine Transporters Preferentially Accumulate in Cancer Metastases as DNA and Polyamine Metabolism Dual-Targeted Antimetastatic Agents	J Med Chem	2019	2019-11-26	10.1021/acs.jmedchem.9b01641																	31445892	Tissue Architectural Cues Drive Organ Targeting of Tumor Cells in Zebrafish	Cell Syst	2019	2019-08-26	10.1016/j.cels.2019.07.005						31173106	Targeting the PI3K/Akt/mTOR pathway with the pan-Akt inhibitor GDC-0068 in PIK3CA-mutant breast cancer brain metastases	Neuro Oncol	2019	2019-06-08	10.1093/neuonc/noz105
31763811	DNA Nanosponge for Adsorption and Clearance of Intracellular miR-21 and Enhanced Antitumor Chemotherapy	ACS Appl Mater Interfaces	2019	2019-11-26	10.1021/acsami.9b18282																	31420608	MALT1 is a critical mediator of PAR1-driven NF-κB activation and metastasis in multiple tumor types	Oncogene	2019	2019-08-18	10.1038/s41388-019-0958-4						31160223	mRNA Delivery for Therapeutic Anti-HER2 Antibody Expression In Vivo	Mol Ther	2019	2019-06-05	10.1016/j.ymthe.2019.05.012
31759919	Phosphorylated Rasal2 facilitates breast cancer progression	EBioMedicine	2019	2019-11-25	10.1016/j.ebiom.2019.11.019																	31406104	Aurora-A/ERK1/2/mTOR axis promotes tumor progression in triple-negative breast cancer and dual-targeting Aurora-A/mTOR shows synthetic lethality	Cell Death Dis	2019	2019-08-14	10.1038/s41419-019-1855-z						31119568	Potent inhibition of breast cancer by bis-indole-derived nuclear receptor 4A1 (NR4A1) antagonists	Breast Cancer Res Treat	2019	2019-05-24	10.1007/s10549-019-05279-9
31755573	Micropeptide CIP2A-BP encoded by LINC00665 inhibits triple-negative breast cancer progression	EMBO J	2020	2019-11-23	10.15252/embj.2019102190																	31399573	PAK4 suppresses RELB to prevent senescence-like growth arrest in breast cancer	Nat Commun	2019	2019-08-11	10.1038/s41467-019-11510-4						31118047	Leptin produced by obesity-altered adipose stem cells promotes metastasis but not tumorigenesis of triple-negative breast cancer in orthotopic xenograft and patient-derived xenograft models	Breast Cancer Res	2019	2019-05-24	10.1186/s13058-019-1153-9
31755366	Targeting DNA methylation for treating triple-negative breast cancer	Pharmacogenomics	2019	2019-11-23	10.2217/pgs-2019-0078																	31399552	The long noncoding RNA MIR210HG promotes tumor metastasis by acting as a ceRNA of miR-1226-3p to regulate mucin-1c expression in invasive breast cancer	Aging (Albany NY)	2019	2019-08-11	10.18632/aging.102149						31101597	A novel small-molecule antagonizes PRMT5-mediated KLF4 methylation for targeted therapy	EBioMedicine	2019	2019-05-19	10.1016/j.ebiom.2019.05.011
31751384	Polo-like kinase 1 (Plk1) inhibition synergizes with taxanes in triple negative breast cancer	PLoS One	2019	2019-11-22	10.1371/journal.pone.0224420																	31369645	Enhanced efficacy of sitravatinib in metastatic models of antiangiogenic therapy resistance	PLoS One	2019	2019-08-02	10.1371/journal.pone.0220101						31087297	Assessment of SIRT2 Inhibitors in Mouse Models of Cancer	Methods Mol Biol	2019	2019-05-16	10.1007/978-1-4939-9434-2_9
31751119	Extremely Effective Chemoradiotherapy by Inducing Immunogenic Cell Death and Radio-Triggered Drug Release under Hypoxia Alleviation	ACS Appl Mater Interfaces	2019	2019-11-22	10.1021/acsami.9b16837																	31369274	Folate Receptor α-Targeted (89)Zr-M9346A Immuno-PET for Image-Guided Intervention with Mirvetuximab Soravtansine in Triple-Negative Breast Cancer	Mol Pharm	2019	2019-08-02	10.1021/acs.molpharmaceut.9b00653						31085078	Delivery of Anti-miRNA for Triple-Negative Breast Cancer Therapy Using RNA Nanoparticles Targeting Stem Cell Marker CD133	Mol Ther	2019	2019-05-16	10.1016/j.ymthe.2019.04.018
31748508	VGLL4 interacts with STAT3 to function as a tumor suppressor in triple-negative breast cancer	Exp Mol Med	2019	2019-11-22	10.1038/s12276-019-0338-8																	31356633	Effective treatment of cancer metastasis using a dual-ligand nanoparticle	PLoS One	2019	2019-07-30	10.1371/journal.pone.0220474						31061501	The transcription factor CBFB suppresses breast cancer through orchestrating translation and transcription	Nat Commun	2019	2019-05-08	10.1038/s41467-019-10102-6
31746603	Design and Synthesis of Basic Selective Estrogen Receptor Degraders for Endocrine Therapy Resistant Breast Cancer	J Med Chem	2019	2019-11-21	10.1021/acs.jmedchem.9b01580																	31340854	Glucocorticoid receptor modulation decreases ER-positive breast cancer cell proliferation and suppresses wild-type and mutant ER chromatin association	Breast Cancer Res	2019	2019-07-26	10.1186/s13058-019-1164-6						31061459	A microfluidic assay for the quantification of the metastatic propensity of breast cancer specimens	Nat Biomed Eng	2019	2019-05-08	10.1038/s41551-019-0400-9
31726654	Salvianolic Acid B Slows the Progression of Breast Cancer Cell Growth via Enhancement of Apoptosis and Reduction of Oxidative Stress, Inflammation, and Angiogenesis	Int J Mol Sci	2019	2019-11-16	10.3390/ijms20225653																	31321449	Species-specific optimization of PEG~SN-38 prodrug pharmacokinetics and antitumor effects in a triple-negative BRCA1-deficient xenograft	Cancer Chemother Pharmacol	2019	2019-07-20	10.1007/s00280-019-03903-5						31044647	Immuno-PET Imaging of the Programmed Cell Death-1 Ligand (PD-L1) Using a Zirconium-89 Labeled Therapeutic Antibody, Avelumab	Mol Imaging	2019	2019-05-03	10.1177/1536012119829986
31722999	CD44 Promotes PD-L1 Expression and Its Tumor-Intrinsic Function in Breast and Lung Cancers	Cancer Res	2020	2019-11-15	10.1158/0008-5472.CAN-19-1108																	31319138	Identification of a CIP4 PKA phosphorylation site involved in the regulation of cancer cell invasiveness and metastasis	Cancer Lett	2019	2019-07-19	10.1016/j.canlet.2019.07.006						31006104	A novel RNA aptamer identifies plasma membrane ATP synthase beta subunit as an early marker and therapeutic target in aggressive cancer	Breast Cancer Res Treat	2019	2019-04-22	10.1007/s10549-019-05174-3
31721572	Discovery of 6-(2,4-Dichlorophenyl)-5-[4-[(3S)-1-(3-fluoropropyl)pyrrolidin-3-yl]oxyphenyl]-8,9-dihydro-7H-benzo[7]annulene-2-carboxylic acid (SAR439859), a Potent and Selective Estrogen Receptor Degrader (SERD) for the Treatment of Estrogen-Receptor-Positive Breast Cancer	J Med Chem	2020	2019-11-14	10.1021/acs.jmedchem.9b01293																	31305024	A Physiologically-Based Pharmacokinetic Model for Targeting Calcitriol-Conjugated Quantum Dots to Inflammatory Breast Cancer Cells	Clin Transl Sci	2019	2019-07-16	10.1111/cts.12664						30996079	Resistance to neoadjuvant chemotherapy in triple-negative breast cancer mediated by a reversible drug-tolerant state	Sci Transl Med	2019	2019-04-19	10.1126/scitranslmed.aav0936
31707351	Small molecule STAT3 inhibitor, 6Br-6a suppresses breast cancer growth in vitro and in vivo	Biomed Pharmacother	2020	2019-11-11	10.1016/j.biopha.2019.109502																	31281099	Combinatorial targeting of cancer bone metastasis using mRNA engineered stem cells	EBioMedicine	2019	2019-07-09	10.1016/j.ebiom.2019.06.047						30975544	Vitamin C supplementation expands the therapeutic window of BETi for triple negative breast cancer	EBioMedicine	2019	2019-04-13	10.1016/j.ebiom.2019.04.006
31703744	Curcumin derivative WZ35 inhibits tumor cell growth via ROS-YAP-JNK signaling pathway in breast cancer	J Exp Clin Cancer Res	2019	2019-11-10	10.1186/s13046-019-1424-4																	31262713	FAM129B, an antioxidative protein, reduces chemosensitivity by competing with Nrf2 for Keap1 binding	EBioMedicine	2019	2019-07-03	10.1016/j.ebiom.2019.06.022						30963174	β-hCG-induced mutant BRCA1 ignites drug resistance in susceptible breast tissue	Carcinogenesis	2019	2019-04-10	10.1093/carcin/bgz070
31694904	A Novel Bioengineered miR-127 Prodrug Suppresses the Growth and Metastatic Potential of Triple-Negative Breast Cancer Cells	Cancer Res	2020	2019-11-08	10.1158/0008-5472.CAN-19-0656																	31254157	Combined inhibition of Aurora A and p21-activated kinase 1 as a new treatment strategy in breast cancer	Breast Cancer Res Treat	2019	2019-06-30	10.1007/s10549-019-05329-2						30936563	Engineering a HER2-specific antibody-drug conjugate to increase lysosomal delivery and therapeutic efficacy	Nat Biotechnol	2019	2019-04-03	10.1038/s41587-019-0073-7
31690671	Acquired Resistance to HER2-Targeted Therapies Creates Vulnerability to ATP Synthase Inhibition	Cancer Res	2020	2019-11-07	10.1158/0008-5472.CAN-18-3985																	31253120	miR-23b and miR-27b are oncogenic microRNAs in breast cancer: evidence from a CRISPR/Cas9 deletion study	BMC Cancer	2019	2019-06-30	10.1186/s12885-019-5839-2						30918259	Sulfisoxazole inhibits the secretion of small extracellular vesicles by targeting the endothelin receptor A	Nat Commun	2019	2019-03-29	10.1038/s41467-019-09387-4
31683203	A multifunctional nanoplatform based on MoS(2)-nanosheets for targeted drug delivery and chemo-photothermal therapy	Colloids Surf B Biointerfaces	2020	2019-11-05	10.1016/j.colsurfb.2019.110585																	31215437	Stapled EGFR peptide reduces inflammatory breast cancer and inhibits additional HER-driven models of cancer	J Transl Med	2019	2019-06-20	10.1186/s12967-019-1939-7						30918246	Inhibition of USP2 eliminates cancer stem cells and enhances TNBC responsiveness to chemotherapy	Cell Death Dis	2019	2019-03-29	10.1038/s41419-019-1512-6
31676788	Microenvironmental IL1β promotes breast cancer metastatic colonisation in the bone via activation of Wnt signalling	Nat Commun	2019	2019-11-03	10.1038/s41467-019-12807-0																	31212215	Hippo kinases regulate cell junctions to inhibit tumor metastasis in response to oxidative stress	Redox Biol	2019	2019-06-19	10.1016/j.redox.2019.101233						30914635	Aberrant FGFR signaling mediates resistance to CDK4/6 inhibitors in ER+ breast cancer	Nat Commun	2019	2019-03-28	10.1038/s41467-019-09068-2
31674634	CD44 targeted redox-triggered self-assembly with magnetic enhanced EPR effects for effective amplification of gambogic acid to treat triple-negative breast cancer	Biomater Sci	2019	2019-11-02	10.1039/c9bm01171d																	31183315	Ultrasound-mediated delivery of siESE complexed with microbubbles attenuates HER2+/- cell line proliferation and tumor growth in rodent models of breast cancer	Nanotheranostics	2019	2019-06-12	10.7150/ntno.31827						30906868	Dual complementary liposomes inhibit triple-negative breast tumor progression and metastasis	Sci Adv	2019	2019-03-26	10.1126/sciadv.aav5010
31672491	Imatinib revives the therapeutic potential of metformin on ewing sarcoma by attenuating tumor hypoxic response and inhibiting convergent signaling pathways	Cancer Lett	2020	2019-11-02	10.1016/j.canlet.2019.10.034																	31182056	Deletion of sorting nexin 27 suppresses proliferation in highly aggressive breast cancer MDA-MB-231 cells in vitro and in vivo	BMC Cancer	2019	2019-06-12	10.1186/s12885-019-5769-z						30898149	Mechanisms involved in IL-15 superagonist enhancement of anti-PD-L1 therapy	J Immunother Cancer	2019	2019-03-23	10.1186/s40425-019-0551-y
31669221	A novel strategy to block mitotic progression for targeted therapy	EBioMedicine	2019	2019-11-01	10.1016/j.ebiom.2019.10.013																	31176097	Synthesis and biological evaluation of 5-aminoethyl benzophenanthridone derivatives as DNA topoisomerase IB inhibitors	Eur J Med Chem	2019	2019-06-09	10.1016/j.ejmech.2019.05.074						30866997	clonealign: statistical integration of independent single-cell RNA and DNA sequencing data from human cancers	Genome Biol	2019	2019-03-15	10.1186/s13059-019-1645-z
31669214	Aspirin-loaded nanoexosomes as cancer therapeutics	Int J Pharm	2019	2019-11-01	10.1016/j.ijpharm.2019.118786																	31173106	Targeting the PI3K/Akt/mTOR pathway with the pan-Akt inhibitor GDC-0068 in PIK3CA-mutant breast cancer brain metastases	Neuro Oncol	2019	2019-06-08	10.1093/neuonc/noz105						30860347	Micellar Formulation of Talazoparib and Buparlisib for Enhanced DNA Damage in Breast Cancer Chemoradiotherapy	ACS Appl Mater Interfaces	2019	2019-03-13	10.1021/acsami.9b02408
31668947	Therapeutic Targeting of CDK12/CDK13 in Triple-Negative Breast Cancer	Cancer Cell	2019	2019-11-01	10.1016/j.ccell.2019.09.004																	31160223	mRNA Delivery for Therapeutic Anti-HER2 Antibody Expression In Vivo	Mol Ther	2019	2019-06-05	10.1016/j.ymthe.2019.05.012						30845999	Drug resistance profiling of a new triple negative breast cancer patient-derived xenograft model	BMC Cancer	2019	2019-03-09	10.1186/s12885-019-5401-2
31665089	Impact of Docetaxel on blood-brain barrier function and formation of breast cancer brain metastases	J Exp Clin Cancer Res	2019	2019-10-31	10.1186/s13046-019-1427-1																	31138329	ROS-mediated activation and mitochondrial translocation of CaMKII contributes to Drp1-dependent mitochondrial fission and apoptosis in triple-negative breast cancer cells by isorhamnetin and chloroquine	J Exp Clin Cancer Res	2019	2019-05-30	10.1186/s13046-019-1201-4						30842661	Effective breast cancer combination therapy targeting BACH1 and mitochondrial metabolism	Nature	2019	2019-03-08	10.1038/s41586-019-1005-x
31654638	IL-17-CXC Chemokine Receptor 2 Axis Facilitates Breast Cancer Progression by Up-Regulating Neutrophil Recruitment	Am J Pathol	2020	2019-10-27	10.1016/j.ajpath.2019.09.016																	31126320	Inhibition of USP14 enhances the sensitivity of breast cancer to enzalutamide	J Exp Clin Cancer Res	2019	2019-05-26	10.1186/s13046-019-1227-7						30841919	Separation of breast cancer and organ microenvironment transcriptomes in metastases	Breast Cancer Res	2019	2019-03-08	10.1186/s13058-019-1123-2
31650832	Photothermal-Enhanced Inactivation of Glutathione Peroxidase for Ferroptosis Sensitized by an Autophagy Promotor	ACS Appl Mater Interfaces	2019	2019-10-26	10.1021/acsami.9b16124																	31119568	Potent inhibition of breast cancer by bis-indole-derived nuclear receptor 4A1 (NR4A1) antagonists	Breast Cancer Res Treat	2019	2019-05-24	10.1007/s10549-019-05279-9						30813947	Osteoblasts are "educated" by crosstalk with metastatic breast cancer cells in the bone tumor microenvironment	Breast Cancer Res	2019	2019-03-01	10.1186/s13058-019-1117-0
31640747	Targeting of prostate-specific membrane antigen for radio-ligand therapy of triple-negative breast cancer	Breast Cancer Res	2019	2019-10-24	10.1186/s13058-019-1205-1																	31118047	Leptin produced by obesity-altered adipose stem cells promotes metastasis but not tumorigenesis of triple-negative breast cancer in orthotopic xenograft and patient-derived xenograft models	Breast Cancer Res	2019	2019-05-24	10.1186/s13058-019-1153-9						30777098	MEDI3039, a novel highly potent tumor necrosis factor (TNF)-related apoptosis-inducing ligand (TRAIL) receptor 2 agonist, causes regression of orthotopic tumors and inhibits outgrowth of metastatic triple-negative breast cancer	Breast Cancer Res	2019	2019-02-20	10.1186/s13058-019-1116-1
31638799	Discovery of a Potent, Selective, and Orally Available MTHFD2 Inhibitor (DS18561882) with in Vivo Antitumor Activity	J Med Chem	2019	2019-10-23	10.1021/acs.jmedchem.9b01113																	31101597	A novel small-molecule antagonizes PRMT5-mediated KLF4 methylation for targeted therapy	EBioMedicine	2019	2019-05-19	10.1016/j.ebiom.2019.05.011						30771431	Squalamine blocks tumor-associated angiogenesis and growth of human breast cancer cells with or without HER-2/neu overexpression	Cancer Lett	2019	2019-02-17	10.1016/j.canlet.2019.02.009
31638176	The long non-coding RNA GHSROS facilitates breast cancer cell migration and orthotopic xenograft tumour growth	Int J Oncol	2019	2019-10-23	10.3892/ijo.2019.4891																	31087297	Assessment of SIRT2 Inhibitors in Mouse Models of Cancer	Methods Mol Biol	2019	2019-05-16	10.1007/978-1-4939-9434-2_9						30739442	Systemic Delivery of Tumor-Targeting siRNA Nanoparticles against an Oncogenic LncRNA Facilitates Effective Triple-Negative Breast Cancer Therapy	Bioconjug Chem	2019	2019-02-12	10.1021/acs.bioconjchem.9b00028
31636264	Identification and characterization of Cardiac Glycosides as senolytic compounds	Nat Commun	2019	2019-10-23	10.1038/s41467-019-12888-x																	31085078	Delivery of Anti-miRNA for Triple-Negative Breast Cancer Therapy Using RNA Nanoparticles Targeting Stem Cell Marker CD133	Mol Ther	2019	2019-05-16	10.1016/j.ymthe.2019.04.018						30736857	Characterization of immune responses to anti-PD-1 mono and combination immunotherapy in hematopoietic humanized mice implanted with tumor xenografts	J Immunother Cancer	2019	2019-02-10	10.1186/s40425-019-0518-z
31629931	Three-dimensional oxabicycloheptene sulfonate targets the homologous recombination and repair programmes through estrogen receptor α antagonism	Cancer Lett	2020	2019-10-21	10.1016/j.canlet.2019.10.019																	31061501	The transcription factor CBFB suppresses breast cancer through orchestrating translation and transcription	Nat Commun	2019	2019-05-08	10.1038/s41467-019-10102-6						30720466	Tofacitinib enhances delivery of antibody-based therapeutics to tumor cells through modulation of inflammatory cells	JCI Insight	2019	2019-02-06	10.1172/jci.insight.123281
31624380	[Pharmacological effects of site specific conjugated anti-human epidermal growth factor receptor 2-antibody drug conjugate using unnatural amino acid technology]	Beijing Da Xue Xue Bao Yi Xue Ban	2019	2019-10-19																		31061459	A microfluidic assay for the quantification of the metastatic propensity of breast cancer specimens	Nat Biomed Eng	2019	2019-05-08	10.1038/s41551-019-0400-9						30709367	MiR-1287-5p inhibits triple negative breast cancer growth by interaction with phosphoinositide 3-kinase CB, thereby sensitizing cells for PI3Kinase inhibitors	Breast Cancer Res	2019	2019-02-03	10.1186/s13058-019-1104-5
31623640	LINC00673 is activated by YY1 and promotes the proliferation of breast cancer cells via the miR-515-5p/MARK4/Hippo signaling pathway	J Exp Clin Cancer Res	2019	2019-10-19	10.1186/s13046-019-1421-7																	31046118	Intraductal fulvestrant for therapy of ERα-positive ductal carcinoma in situ of the breast: a preclinical study	Carcinogenesis	2019	2019-05-03	10.1093/carcin/bgz084						30700319	Serum erythropoietin levels, breast cancer and breast cancer-initiating cells	Breast Cancer Res	2019	2019-02-01	10.1186/s13058-019-1100-9
31622431	TEM8/ANTXR1-specific CAR T cells mediate toxicity in vivo	PLoS One	2019	2019-10-18	10.1371/journal.pone.0224015																	31044647	Immuno-PET Imaging of the Programmed Cell Death-1 Ligand (PD-L1) Using a Zirconium-89 Labeled Therapeutic Antibody, Avelumab	Mol Imaging	2019	2019-05-03	10.1177/1536012119829986						30684594	RLIP inhibition suppresses breast-to-lung metastasis	Cancer Lett	2019	2019-01-27	10.1016/j.canlet.2019.01.023
31621699	H(2)O(2)-activated oxidative stress amplifier capable of GSH scavenging for enhancing tumor photodynamic therapy	Biomater Sci	2019	2019-10-18	10.1039/c9bm01354g																	31006104	A novel RNA aptamer identifies plasma membrane ATP synthase beta subunit as an early marker and therapeutic target in aggressive cancer	Breast Cancer Res Treat	2019	2019-04-22	10.1007/s10549-019-05174-3						30664689	Mixed lineage kinase 3 promotes breast tumorigenesis via phosphorylation and activation of p21-activated kinase 1	Oncogene	2019	2019-01-22	10.1038/s41388-019-0690-0
31620706	Targeted photothermal therapy of mice and rabbits realized by macrophage-loaded tungsten carbide	Biomater Sci	2019	2019-10-18	10.1039/c9bm00911f																	30998356	Design and Optimization Leading to an Orally Active TTK Protein Kinase Inhibitor with Robust Single Agent Efficacy	J Med Chem	2019	2019-04-19	10.1021/acs.jmedchem.8b01869						30642351	Context-dependent roles of MDMX (MDM4) and MDM2 in breast cancer proliferation and circulating tumor cells	Breast Cancer Res	2019	2019-01-16	10.1186/s13058-018-1094-8
31603448	Combretastatin A4 nanodrug combined plerixafor for inhibiting tumor growth and metastasis simultaneously	Biomater Sci	2019	2019-10-12	10.1039/c9bm01418g																	30996079	Resistance to neoadjuvant chemotherapy in triple-negative breast cancer mediated by a reversible drug-tolerant state	Sci Transl Med	2019	2019-04-19	10.1126/scitranslmed.aav0936						30607633	Synergistic anti-cancer activity of CDK4/6 inhibitor palbociclib and dual mTOR kinase inhibitor MLN0128 in pRb-expressing ER-negative breast cancer	Breast Cancer Res Treat	2019	2019-01-05	10.1007/s10549-018-05104-9
31601253	Inhibiting PAD2 enhances the anti-tumor effect of docetaxel in tamoxifen-resistant breast cancer cells	J Exp Clin Cancer Res	2019	2019-10-12	10.1186/s13046-019-1404-8																	30975544	Vitamin C supplementation expands the therapeutic window of BETi for triple negative breast cancer	EBioMedicine	2019	2019-04-13	10.1016/j.ebiom.2019.04.006						30592625	Neuronal calcium sensor 1 (NCS1) promotes motility and metastatic spread of breast cancer cells in vitro and in vivo	FASEB J	2019	2018-12-29	10.1096/fj.201802004R
31595388	Breast cancer cells expressing cancer-associated sialyl-Tn antigen have less capacity to develop osteolytic lesions in a mouse model of skeletal colonization	Clin Exp Metastasis	2019	2019-10-10	10.1007/s10585-019-09999-6																	30963174	β-hCG-induced mutant BRCA1 ignites drug resistance in susceptible breast tissue	Carcinogenesis	2019	2019-04-10	10.1093/carcin/bgz070						30576655	USP1 Is Required for Replication Fork Protection in BRCA1-Deficient Tumors	Mol Cell	2018	2018-12-22	10.1016/j.molcel.2018.10.045
31594837	Upregulation of Myt1 Promotes Acquired Resistance of Cancer Cells to Wee1 Inhibition	Cancer Res	2019	2019-10-10	10.1158/0008-5472.CAN-19-1961																	30936563	Engineering a HER2-specific antibody-drug conjugate to increase lysosomal delivery and therapeutic efficacy	Nat Biotechnol	2019	2019-04-03	10.1038/s41587-019-0073-7						30560892	High-resolution deconstruction of evolution induced by chemotherapy treatments in breast cancer xenografts	Sci Rep	2018	2018-12-19	10.1038/s41598-018-36184-8
31593704	7-O-geranylquercetin contributes to reverse P-gp-mediated adriamycin resistance in breast cancer	Life Sci	2019	2019-10-09	10.1016/j.lfs.2019.116938																	30918259	Sulfisoxazole inhibits the secretion of small extracellular vesicles by targeting the endothelin receptor A	Nat Commun	2019	2019-03-29	10.1038/s41467-019-09387-4						30554948	The F-Box Domain-Dependent Activity of EMI1 Regulates PARPi Sensitivity in Triple-Negative Breast Cancers	Mol Cell	2019	2018-12-18	10.1016/j.molcel.2018.11.003
31578575	Effects of CCL5 on the biological behavior of breast cancer and the mechanisms of its interaction with tumor‑associated macrophages	Oncol Rep	2019	2019-10-04	10.3892/or.2019.7344																	30918246	Inhibition of USP2 eliminates cancer stem cells and enhances TNBC responsiveness to chemotherapy	Cell Death Dis	2019	2019-03-29	10.1038/s41419-019-1512-6						30537512	Loss of the FAT1 Tumor Suppressor Promotes Resistance to CDK4/6 Inhibitors via the Hippo Pathway	Cancer Cell	2018	2018-12-12	10.1016/j.ccell.2018.11.006
31571495	Belinostat suppresses cell proliferation by inactivating Wnt/β-catenin pathway and promotes apoptosis through regulating PKC pathway in breast cancer	Artif Cells Nanomed Biotechnol	2019	2019-10-02	10.1080/21691401.2019.1671855																	30914635	Aberrant FGFR signaling mediates resistance to CDK4/6 inhibitors in ER+ breast cancer	Nat Commun	2019	2019-03-28	10.1038/s41467-019-09068-2						30528604	Repurposing suramin for the treatment of breast cancer lung metastasis with glycol chitosan-based nanoparticles	Acta Biomater	2019	2018-12-12	10.1016/j.actbio.2018.12.010
31566637	Coral-shaped Au nanostructures for selective apoptosis induction during photothermal therapy	J Mater Chem B	2019	2019-10-01	10.1039/c9tb01503e																	30906868	Dual complementary liposomes inhibit triple-negative breast tumor progression and metastasis	Sci Adv	2019	2019-03-26	10.1126/sciadv.aav5010						30499763	MRI evaluation of the effects of whole brain radiotherapy on breast cancer brain metastasis	Int J Radiat Biol	2019	2018-12-01	10.1080/09553002.2019.1554920
31566627	Controllable silicon nanostructures featuring stable fluorescence and intrinsic in vitro and in vivo anti-cancer activity	J Mater Chem B	2019	2019-10-01	10.1039/c9tb01191a																	30901941	Resveratrol Inhibits the Migration and Metastasis of MDA-MB-231 Human Breast Cancer by Reversing TGF-β1-Induced Epithelial-Mesenchymal Transition	Molecules	2019	2019-03-24	10.3390/molecules24061131						30498242	High-resolution clonal mapping of multi-organ metastasis in triple negative breast cancer	Nat Commun	2018	2018-12-01	10.1038/s41467-018-07406-4
31562866	PlGF signaling and macrophage repolarization contribute to the anti-neoplastic effect of metformin	Eur J Pharmacol	2019	2019-09-29	10.1016/j.ejphar.2019.172696																	30898149	Mechanisms involved in IL-15 superagonist enhancement of anti-PD-L1 therapy	J Immunother Cancer	2019	2019-03-23	10.1186/s40425-019-0551-y						30459358	Eicosapentaenoic acid in combination with EPHA2 inhibition shows efficacy in preclinical models of triple-negative breast cancer by disrupting cellular cholesterol efflux	Oncogene	2019	2018-11-22	10.1038/s41388-018-0569-5
31557968	Improved In Vivo Anti-Tumor and Anti-Metastatic Effect of GnRH-III-Daunorubicin Analogs on Colorectal and Breast Carcinoma Bearing Mice	Int J Mol Sci	2019	2019-09-28	10.3390/ijms20194763																	30897176	Translation and evaluation of a pre-clinical 5-protein response prediction signature in a breast cancer phase Ib clinical trial	PLoS One	2019	2019-03-22	10.1371/journal.pone.0213892						30452238	Reprogramming Exosomes as Nanoscale Controllers of Cellular Immunity	J Am Chem Soc	2018	2018-11-20	10.1021/jacs.8b10047
31553151	BHQ-Cyanine-Based "Off-On" Long-Circulating Assembly as a Ferroptosis Amplifier for Cancer Treatment: A Lipid-Peroxidation Burst Device	ACS Appl Mater Interfaces	2019	2019-09-26	10.1021/acsami.9b12469																	30866997	clonealign: statistical integration of independent single-cell RNA and DNA sequencing data from human cancers	Genome Biol	2019	2019-03-15	10.1186/s13059-019-1645-z						30446652	RET rearrangements are actionable alterations in breast cancer	Nat Commun	2018	2018-11-18	10.1038/s41467-018-07341-4
31552922	Coadministration of chemotherapy and PI3K/Akt pathway treatment with multistage acidity/CathB enzyme-responsive nanocarriers for inhibiting the metastasis of breast cancer	Biomater Sci	2019	2019-09-26	10.1039/c9bm01348b																	30860347	Micellar Formulation of Talazoparib and Buparlisib for Enhanced DNA Damage in Breast Cancer Chemoradiotherapy	ACS Appl Mater Interfaces	2019	2019-03-13	10.1021/acsami.9b02408						30427188	Labeling Single Domain Antibody Fragments with Fluorine-18 Using 2,3,5,6-Tetrafluorophenyl 6-[(18)F]Fluoronicotinate Resulting in High Tumor-to-Kidney Ratios	Mol Pharm	2019	2018-11-15	10.1021/acs.molpharmaceut.8b00951
31551365	RNA-Binding Protein ZFP36L1 Suppresses Hypoxia and Cell-Cycle Signaling	Cancer Res	2020	2019-09-26	10.1158/0008-5472.CAN-18-2796																	30852762	Bazedoxifene is a novel IL-6/GP130 inhibitor for treating triple-negative breast cancer	Breast Cancer Res Treat	2019	2019-03-11	10.1007/s10549-019-05183-2						30419347	Estrogen-independent Myc overexpression confers endocrine therapy resistance on breast cancer cells expressing ERαY537S and ERαD538G mutations	Cancer Lett	2019	2018-11-13	10.1016/j.canlet.2018.10.041
31547111	Hydrogel-Mediated DOX⋅HCl/PTX Delivery System for Breast Cancer Therapy	Int J Mol Sci	2019	2019-09-25	10.3390/ijms20194671																	30848201	Novel Combination Oncolytic Adenoviral Gene Therapy Armed with Dm-dNK and CD40L for Breast Cancer	Curr Gene Ther	2019	2019-03-09	10.2174/1566523219666190307094713						30408026	TRIM59 promotes breast cancer motility by suppressing p62-selective autophagic degradation of PDCD10	PLoS Biol	2018	2018-11-09	10.1371/journal.pbio.3000051
31545416	Identification of new cancer stem cell markers and signaling pathways in HER‑2‑positive breast cancer by transcriptome sequencing	Int J Oncol	2019	2019-09-24	10.3892/ijo.2019.4876																	30845999	Drug resistance profiling of a new triple negative breast cancer patient-derived xenograft model	BMC Cancer	2019	2019-03-09	10.1186/s12885-019-5401-2						30404809	Selective Editing of Herpes Simplex Virus 1 Enables Interferon Induction and Viral Replication That Destroy Malignant Cells	J Virol	2019	2018-11-09	10.1128/JVI.01761-18
31545407	MicroRNA‑133b targets TGFβ receptor I to inhibit TGF‑β‑induced epithelial‑to‑mesenchymal transition and metastasis by suppressing the TGF‑β/SMAD pathway in breast cancer	Int J Oncol	2019	2019-09-24	10.3892/ijo.2019.4879																	30843188	FGF2 induces breast cancer growth through ligand-independent activation and recruitment of ERα and PRBΔ4 isoform to MYC regulatory sequences	Int J Cancer	2019	2019-03-08	10.1002/ijc.32252						30385821	pRAD50: a novel and clinically applicable pharmacodynamic biomarker of both ATM and ATR inhibition identified using mass spectrometry and immunohistochemistry	Br J Cancer	2018	2018-11-03	10.1038/s41416-018-0286-4
31544561	Smart albumin-loaded Rose Bengal and doxorubicin nanoparticles for breast cancer therapy	J Microencapsul	2019	2019-09-24	10.1080/02652048.2019.1671908																	30842661	Effective breast cancer combination therapy targeting BACH1 and mitochondrial metabolism	Nature	2019	2019-03-08	10.1038/s41586-019-1005-x						30375476	Metabotropic glutamate receptor-1 regulates inflammation in triple negative breast cancer	Sci Rep	2018	2018-10-31	10.1038/s41598-018-34502-8
31542422	Inhibition of breast tumor growth by N(G)-nitro-l-arginine methyl ester (l-NAME) is accompanied by activation of fibroblasts	Nitric Oxide	2019	2019-09-23	10.1016/j.niox.2019.09.008																	30841919	Separation of breast cancer and organ microenvironment transcriptomes in metastases	Breast Cancer Res	2019	2019-03-08	10.1186/s13058-019-1123-2						30371505	Dynamin impacts homology-directed repair and breast cancer response to chemotherapy	J Clin Invest	2018	2018-10-30	10.1172/JCI87191
31541266	Dasatinib attenuates overexpression of Src signaling induced by the combination treatment of veliparib plus carboplatin in triple-negative breast cancer	Cancer Chemother Pharmacol	2019	2019-09-22	10.1007/s00280-019-03962-8																	30813947	Osteoblasts are "educated" by crosstalk with metastatic breast cancer cells in the bone tumor microenvironment	Breast Cancer Res	2019	2019-03-01	10.1186/s13058-019-1117-0						30359299	Monitoring Src status after dasatinib treatment in HER2+ breast cancer with (89)Zr-trastuzumab PET imaging	Breast Cancer Res	2018	2018-10-26	10.1186/s13058-018-1055-2
31540221	Apple Peel Flavonoid Fraction 4 Suppresses Breast Cancer Cell Growth by Cytostatic and Cytotoxic Mechanisms	Molecules	2019	2019-09-22	10.3390/molecules24183335																	30777098	MEDI3039, a novel highly potent tumor necrosis factor (TNF)-related apoptosis-inducing ligand (TRAIL) receptor 2 agonist, causes regression of orthotopic tumors and inhibits outgrowth of metastatic triple-negative breast cancer	Breast Cancer Res	2019	2019-02-20	10.1186/s13058-019-1116-1						30317423	Mucin 2 (MUC2) modulates the aggressiveness of breast cancer	Breast Cancer Res Treat	2019	2018-10-15	10.1007/s10549-018-4989-2
31536574	Suppressive impact of metronomic chemotherapy using UFT and/or cyclophosphamide on mediators of breast cancer dissemination and invasion	PLoS One	2019	2019-09-20	10.1371/journal.pone.0222580																	30771431	Squalamine blocks tumor-associated angiogenesis and growth of human breast cancer cells with or without HER-2/neu overexpression	Cancer Lett	2019	2019-02-17	10.1016/j.canlet.2019.02.009						30308300	Targeted codelivery of doxorubicin and IL-36γ expression plasmid for an optimal chemo-gene combination therapy against cancer lung metastasis	Nanomedicine	2019	2018-10-12	10.1016/j.nano.2018.09.005
31534187	ITGB4-mediated metabolic reprogramming of cancer-associated fibroblasts	Oncogene	2020	2019-09-20	10.1038/s41388-019-1014-0																	30764859	Targeted design and identification of AC1NOD4Q to block activity of HOTAIR by abrogating the scaffold interaction with EZH2	Clin Epigenetics	2019	2019-02-16	10.1186/s13148-019-0624-2						30301790	Neratinib is effective in breast tumors bearing both amplification and mutation of ERBB2 (HER2)	Sci Signal	2018	2018-10-11	10.1126/scisignal.aat9773
31523712	New power of self-assembling carbonic anhydrase inhibitor: Short peptide-constructed nanofibers inspire hypoxic cancer therapy	Sci Adv	2019	2019-09-17	10.1126/sciadv.aax0937																	30744636	circKIF4A acts as a prognostic factor and mediator to regulate the progression of triple-negative breast cancer	Mol Cancer	2019	2019-02-13	10.1186/s12943-019-0946-x						30297810	Ultrasmall targeted nanoparticles with engineered antibody fragments for imaging detection of HER2-overexpressing breast cancer	Nat Commun	2018	2018-10-10	10.1038/s41467-018-06271-5
31515721	Development of a Novel Humanized Monoclonal Antibody to Secreted Frizzled-Related Protein-2 That Inhibits Triple-Negative Breast Cancer and Angiosarcoma Growth In Vivo	Ann Surg Oncol	2019	2019-09-14	10.1245/s10434-019-07800-2																	30739442	Systemic Delivery of Tumor-Targeting siRNA Nanoparticles against an Oncogenic LncRNA Facilitates Effective Triple-Negative Breast Cancer Therapy	Bioconjug Chem	2019	2019-02-12	10.1021/acs.bioconjchem.9b00028						30285809	Membrane associated collagen XIII promotes cancer metastasis and enhances anoikis resistance	Breast Cancer Res	2018	2018-10-05	10.1186/s13058-018-1030-y
31496214	Development of Multifunctional Clay-Based Nanomedicine for Elimination of Primary Invasive Breast Cancer and Prevention of Its Lung Metastasis and Distant Inoculation	ACS Appl Mater Interfaces	2019	2019-09-10	10.1021/acsami.9b11746																	30736857	Characterization of immune responses to anti-PD-1 mono and combination immunotherapy in hematopoietic humanized mice implanted with tumor xenografts	J Immunother Cancer	2019	2019-02-10	10.1186/s40425-019-0518-z						30285805	BHLHE40 confers a pro-survival and pro-metastatic phenotype to breast cancer cells by modulating HBEGF secretion	Breast Cancer Res	2018	2018-10-05	10.1186/s13058-018-1046-3
31494243	Mitochondrial fragmentation, elevated mitochondrial superoxide and respiratory supercomplexes disassembly is connected with the tamoxifen-resistant phenotype of breast cancer cells	Free Radic Biol Med	2019	2019-09-09	10.1016/j.freeradbiomed.2019.09.004																	30720466	Tofacitinib enhances delivery of antibody-based therapeutics to tumor cells through modulation of inflammatory cells	JCI Insight	2019	2019-02-06	10.1172/jci.insight.123281						30282693	p95HER2-T cell bispecific antibody for breast cancer treatment	Sci Transl Med	2018	2018-10-05	10.1126/scitranslmed.aat1445
31492187	Prexasertib treatment induces homologous recombination deficiency and synergizes with olaparib in triple-negative breast cancer cells	Breast Cancer Res	2019	2019-09-08	10.1186/s13058-019-1192-2																	30709367	MiR-1287-5p inhibits triple negative breast cancer growth by interaction with phosphoinositide 3-kinase CB, thereby sensitizing cells for PI3Kinase inhibitors	Breast Cancer Res	2019	2019-02-03	10.1186/s13058-019-1104-5						30262865	C/EBPδ links IL-6 and HIF-1 signaling to promote breast cancer stem cell-associated phenotypes	Oncogene	2019	2018-09-29	10.1038/s41388-018-0516-5
31492037	In Vivo Anti-Tumor Effects of Citral on 4T1 Breast Cancer Cells via Induction of Apoptosis and Downregulation of Aldehyde Dehydrogenase Activity	Molecules	2019	2019-09-08	10.3390/molecules24183241																	30700319	Serum erythropoietin levels, breast cancer and breast cancer-initiating cells	Breast Cancer Res	2019	2019-02-01	10.1186/s13058-019-1100-9						30240926	Combined CB2 receptor agonist and photodynamic therapy synergistically inhibit tumor growth in triple negative breast cancer	Photodiagnosis Photodyn Ther	2018	2018-09-22	10.1016/j.pdpdt.2018.09.006
31488700	First-in-Class Phosphorylated-p68 Inhibitor RX-5902 Inhibits β-Catenin Signaling and Demonstrates Antitumor Activity in Triple-Negative Breast Cancer	Mol Cancer Ther	2019	2019-09-07	10.1158/1535-7163.MCT-18-1334																	30700309	Epigenetic biomarker screening by FLIM-FRET for combination therapy in ER+ breast cancer	Clin Epigenetics	2019	2019-02-01	10.1186/s13148-019-0620-6						30227220	Targeting LRP8 inhibits breast cancer stem cells in triple-negative breast cancer	Cancer Lett	2018	2018-09-19	10.1016/j.canlet.2018.09.022
31487234	TIP60 Inhibitor TH1834 Reduces Breast Cancer Progression in Xenografts in Mice	OMICS	2019	2019-09-06	10.1089/omi.2019.0126																	30691317	Enhanced chemotherapeutic efficacy of the low-dose doxorubicin in breast cancer via nanoparticle delivery system crosslinked hyaluronic acid	Drug Deliv	2019	2019-01-30	10.1080/10717544.2018.1507057						30223070	Metastasis of breast tumor cells to brain is suppressed by targeting RLIP alone and in combination with 2'-Hydroxyflavanone	Cancer Lett	2018	2018-09-18	10.1016/j.canlet.2018.09.015
31484926	The transcribed pseudogene RPSAP52 enhances the oncofetal HMGA2-IGF2BP2-RAS axis through LIN28B-dependent and independent let-7 inhibition	Nat Commun	2019	2019-09-06	10.1038/s41467-019-11910-6																	30685412	Anterior Gradient-2 monoclonal antibody inhibits lung cancer growth and metastasis by upregulating p53 pathway and without exerting any toxicological effects: A preclinical study	Cancer Lett	2019	2019-01-28	10.1016/j.canlet.2019.01.025						30222359	Synergistic Targeting HER2 and EGFR with Bivalent Aptamer-siRNA Chimera Efficiently Inhibits HER2-Positive Tumor Growth	Mol Pharm	2018	2018-09-18	10.1021/acs.molpharmaceut.8b00388
31481310	Increased Survival by Pulmonary Treatment of Established Lung Metastases with Dual STAT3/CXCR4 Inhibition by siRNA Nanoemulsions	Mol Ther	2019	2019-09-05	10.1016/j.ymthe.2019.08.008																	30684594	RLIP inhibition suppresses breast-to-lung metastasis	Cancer Lett	2019	2019-01-27	10.1016/j.canlet.2019.01.023						30185216	Evaluation of anti-PD-1-based therapy against triple-negative breast cancer patient-derived xenograft tumors engrafted in humanized mouse models	Breast Cancer Res	2018	2018-09-07	10.1186/s13058-018-1037-4
31473253	Phloridzin docosahexaenoate, a novel fatty acid ester of a plant polyphenol, inhibits mammary carcinoma cell metastasis	Cancer Lett	2019	2019-09-02	10.1016/j.canlet.2019.08.015																	30664689	Mixed lineage kinase 3 promotes breast tumorigenesis via phosphorylation and activation of p21-activated kinase 1	Oncogene	2019	2019-01-22	10.1038/s41388-019-0690-0						30174304	Tyrosine Phosphorylation of Mitochondrial Creatine Kinase 1 Enhances a Druggable Tumor Energy Shuttle Pathway	Cell Metab	2018	2018-09-04	10.1016/j.cmet.2018.08.008
31473252	MicroRNA-17 acts as a tumor chemosensitizer by targeting JAB1/CSN5 in triple-negative breast cancer	Cancer Lett	2019	2019-09-02	10.1016/j.canlet.2019.08.016																	30664189	Arsenic‑induced BRCA1 CpG promoter methylation is associated with the downregulation of ERα and resistance to tamoxifen in MCF7 breast cancer cells and mouse mammary tumor xenografts	Int J Oncol	2019	2019-01-22	10.3892/ijo.2019.4687						30154549	IL-1β inflammatory response driven by primary breast cancer prevents metastasis-initiating cell colonization	Nat Cell Biol	2018	2018-08-30	10.1038/s41556-018-0173-5
31464525	Abemaciclib, a potent cyclin-dependent kinase 4 and 6 inhibitor, for treatment of ER-positive metastatic breast cancer	Future Oncol	2019	2019-08-30	10.2217/fon-2019-0169																	30660004	Targeting EGFR of triple-negative breast cancer enhances the therapeutic efficacy of paclitaxel- and cetuximab-conjugated nanodiamond nanocomposite	Acta Biomater	2019	2019-01-20	10.1016/j.actbio.2019.01.025						30139998	Polycomb complexes associate with enhancers and promote oncogenic transcriptional programs in cancer through multiple mechanisms	Nat Commun	2018	2018-08-25	10.1038/s41467-018-05728-x
31455352	Cardamonin inhibits breast cancer growth by repressing HIF-1α-dependent metabolic reprogramming	J Exp Clin Cancer Res	2019	2019-08-29	10.1186/s13046-019-1351-4																	30651600	Invadopodia are chemosensing protrusions that guide cancer cell extravasation to promote brain tropism in metastasis	Oncogene	2019	2019-01-18	10.1038/s41388-018-0667-4						30111819	Inhibition of histone lysine-specific demethylase 1 elicits breast tumor immunity and enhances antitumor efficacy of immune checkpoint blockade	Oncogene	2019	2018-08-17	10.1038/s41388-018-0451-5
31453620	A flexible bowl-shaped magnetic assembly for multifunctional gene delivery systems	Nanoscale	2019	2019-08-28	10.1039/c9nr04763h																	30651129	Hydrodynamic shear stress promotes epithelial-mesenchymal transition by downregulating ERK and GSK3β activities	Breast Cancer Res	2019	2019-01-18	10.1186/s13058-018-1071-2						30111373	TNFAIP3 is required for FGFR1 activation-promoted proliferation and tumorigenesis of premalignant DCIS.COM human mammary epithelial cells	Breast Cancer Res	2018	2018-08-17	10.1186/s13058-018-1024-9
31445892	Tissue Architectural Cues Drive Organ Targeting of Tumor Cells in Zebrafish	Cell Syst	2019	2019-08-26	10.1016/j.cels.2019.07.005																	30642351	Context-dependent roles of MDMX (MDM4) and MDM2 in breast cancer proliferation and circulating tumor cells	Breast Cancer Res	2019	2019-01-16	10.1186/s13058-018-1094-8						30103710	CREB3L1 as a potential biomarker predicting response of triple negative breast cancer to doxorubicin-based chemotherapy	BMC Cancer	2018	2018-08-15	10.1186/s12885-018-4724-8
31431131	Epigallocatechin gallate (EGCG) suppresses growth and tumorigenicity in breast cancer cells by downregulation of miR-25	Bioengineered	2019	2019-08-22	10.1080/21655979.2019.1657327																	30640465	Tricyclic Indazoles-A Novel Class of Selective Estrogen Receptor Degrader Antagonists	J Med Chem	2019	2019-01-15	10.1021/acs.jmedchem.8b01837						30092835	Polyfunctional anti-human epidermal growth factor receptor 3 (anti-HER3) antibodies induced by HER3 vaccines have multiple mechanisms of antitumor activity against therapy resistant and triple negative breast cancers	Breast Cancer Res	2018	2018-08-11	10.1186/s13058-018-1023-x
31426843	Targeting metastatic breast cancer with peptide epitopes derived from autocatalytic loop of Prss14/ST14 membrane serine protease and with monoclonal antibodies	J Exp Clin Cancer Res	2019	2019-08-21	10.1186/s13046-019-1373-y																	30607633	Synergistic anti-cancer activity of CDK4/6 inhibitor palbociclib and dual mTOR kinase inhibitor MLN0128 in pRb-expressing ER-negative breast cancer	Breast Cancer Res Treat	2019	2019-01-05	10.1007/s10549-018-05104-9						30078441	RTN4 Knockdown Dysregulates the AKT Pathway, Destabilizes the Cytoskeleton, and Enhances Paclitaxel-Induced Cytotoxicity in Cancers	Mol Ther	2018	2018-08-07	10.1016/j.ymthe.2018.05.026
31424939	Synthesis and Biological Evaluation of Novel (99m)Tc-Labeled Palbociclib Derivatives Targeting Cyclin-Dependent Kinase 4/6 (CDK4/6) as Potential Cancer Imaging Agents	Mol Pharm	2019	2019-08-20	10.1021/acs.molpharmaceut.9b00540																	30592625	Neuronal calcium sensor 1 (NCS1) promotes motility and metastatic spread of breast cancer cells in vitro and in vivo	FASEB J	2019	2018-12-29	10.1096/fj.201802004R						30048816	Multi-parameter MRI to investigate vasculature modulation and photo-thermal ablation combination therapy against cancer	Nanomedicine	2018	2018-07-27	10.1016/j.nano.2018.07.008
31424441	Dual Bioluminescence Imaging of Tumor Progression and Angiogenesis	J Vis Exp	2019	2019-08-20	10.3791/59763																	30576655	USP1 Is Required for Replication Fork Protection in BRCA1-Deficient Tumors	Mol Cell	2018	2018-12-22	10.1016/j.molcel.2018.10.045						30044300	Inhibition of breast tumor growth in mice after treatment with ceramide analog 315	Anticancer Drugs	2018	2018-07-26	10.1097/CAD.0000000000000675
31420608	MALT1 is a critical mediator of PAR1-driven NF-κB activation and metastasis in multiple tumor types	Oncogene	2019	2019-08-18	10.1038/s41388-019-0958-4																	30560892	High-resolution deconstruction of evolution induced by chemotherapy treatments in breast cancer xenografts	Sci Rep	2018	2018-12-19	10.1038/s41598-018-36184-8						29973594	Peptide density targets and impedes triple negative breast cancer metastasis	Nat Commun	2018	2018-07-06	10.1038/s41467-018-05035-5
31419991	CRABP2 regulates invasion and metastasis of breast cancer through hippo pathway dependent on ER status	J Exp Clin Cancer Res	2019	2019-08-18	10.1186/s13046-019-1345-2																	30554948	The F-Box Domain-Dependent Activity of EMI1 Regulates PARPi Sensitivity in Triple-Negative Breast Cancers	Mol Cell	2019	2018-12-18	10.1016/j.molcel.2018.11.003						29972798	Targeting Breast Cancer Stem Cell State Equilibrium through Modulation of Redox Signaling	Cell Metab	2018	2018-07-05	10.1016/j.cmet.2018.06.006
31414594	Antitumor Effect of Lonidamine-Polypeptide-Peptide Nanoparticles in Breast Cancer Models	ACS Appl Mater Interfaces	2019	2019-08-16	10.1021/acsami.9b09886																	30537987	The isomiR-140-3p-regulated mevalonic acid pathway as a potential target for prevention of triple negative breast cancer	Breast Cancer Res	2018	2018-12-13	10.1186/s13058-018-1074-z						29928787	Molecular causes of elevated phosphoethanolamine in breast and pancreatic cancer cells	NMR Biomed	2018	2018-06-22	10.1002/nbm.3936
31413177	PARP1 Inhibition Radiosensitizes Models of Inflammatory Breast Cancer to Ionizing Radiation	Mol Cancer Ther	2019	2019-08-16	10.1158/1535-7163.MCT-19-0520																	30537512	Loss of the FAT1 Tumor Suppressor Promotes Resistance to CDK4/6 Inhibitors via the Hippo Pathway	Cancer Cell	2018	2018-12-12	10.1016/j.ccell.2018.11.006						29928062	Novel antibody reagents for characterization of drug- and tumor microenvironment-induced changes in epithelial-mesenchymal transition and cancer stem cells	PLoS One	2018	2018-06-22	10.1371/journal.pone.0199361
31412896	A novel asymmetrical anti-HER2/CD3 bispecific antibody exhibits potent cytotoxicity for HER2-positive tumor cells	J Exp Clin Cancer Res	2019	2019-08-16	10.1186/s13046-019-1354-1																	30528604	Repurposing suramin for the treatment of breast cancer lung metastasis with glycol chitosan-based nanoparticles	Acta Biomater	2019	2018-12-12	10.1016/j.actbio.2018.12.010						29925694	Targeting the human MUC1-C oncoprotein with an antibody-drug conjugate	JCI Insight	2018	2018-06-22	10.1172/jci.insight.99880
31409638	Phosphorylation of HSF1 by PIM2 Induces PD-L1 Expression and Promotes Tumor Growth in Breast Cancer	Cancer Res	2019	2019-08-15	10.1158/0008-5472.CAN-19-0063																	30514916	Extracellular vesicles produced in B cells deliver tumor suppressor miR-335 to breast cancer cells disrupting oncogenic programming in vitro and in vivo	Sci Rep	2018	2018-12-06	10.1038/s41598-018-35968-2						29898755	Simultaneous blockade of IL-6 and CCL5 signaling for synergistic inhibition of triple-negative breast cancer growth and metastasis	Breast Cancer Res	2018	2018-06-15	10.1186/s13058-018-0981-3
31406104	Aurora-A/ERK1/2/mTOR axis promotes tumor progression in triple-negative breast cancer and dual-targeting Aurora-A/mTOR shows synthetic lethality	Cell Death Dis	2019	2019-08-14	10.1038/s41419-019-1855-z																	30499763	MRI evaluation of the effects of whole brain radiotherapy on breast cancer brain metastasis	Int J Radiat Biol	2019	2018-12-01	10.1080/09553002.2019.1554920						29898744	OSM potentiates preintravasation events, increases CTC counts, and promotes breast cancer metastasis to the lung	Breast Cancer Res	2018	2018-06-15	10.1186/s13058-018-0971-5
31399573	PAK4 suppresses RELB to prevent senescence-like growth arrest in breast cancer	Nat Commun	2019	2019-08-11	10.1038/s41467-019-11510-4																	30498242	High-resolution clonal mapping of multi-organ metastasis in triple negative breast cancer	Nat Commun	2018	2018-12-01	10.1038/s41467-018-07406-4						29858782	Dual Reporter Bioluminescence Imaging with NanoLuc and Firefly Luciferase	Methods Mol Biol	2018	2018-06-03	10.1007/978-1-4939-7860-1_4
31399552	The long noncoding RNA MIR210HG promotes tumor metastasis by acting as a ceRNA of miR-1226-3p to regulate mucin-1c expression in invasive breast cancer	Aging (Albany NY)	2019	2019-08-11	10.18632/aging.102149																	30486871	Induction of cell cycle arrest and inflammatory genes by combined treatment with epigenetic, differentiating, and chemotherapeutic agents in triple-negative breast cancer	Breast Cancer Res	2018	2018-11-30	10.1186/s13058-018-1068-x						29795392	Understanding the Connection between Nanoparticle Uptake and Cancer Treatment Efficacy using Mathematical Modeling	Sci Rep	2018	2018-05-26	10.1038/s41598-018-25878-8
31395687	Development of Therapeutic Anti-JAGGED1 Antibodies for Cancer Therapy	Mol Cancer Ther	2019	2019-08-10	10.1158/1535-7163.MCT-18-1176																	30459358	Eicosapentaenoic acid in combination with EPHA2 inhibition shows efficacy in preclinical models of triple-negative breast cancer by disrupting cellular cholesterol efflux	Oncogene	2019	2018-11-22	10.1038/s41388-018-0569-5						29768500	Clinically relevant inflammatory breast cancer patient-derived xenograft-derived ex vivo model for evaluation of tumor-specific therapies	PLoS One	2018	2018-05-17	10.1371/journal.pone.0195932
31391464	Supramolecular trap for catching polyamines in cells as an anti-tumor strategy	Nat Commun	2019	2019-08-09	10.1038/s41467-019-11553-7																	30452238	Reprogramming Exosomes as Nanoscale Controllers of Cellular Immunity	J Am Chem Soc	2018	2018-11-20	10.1021/jacs.8b10047						29708513	DNA methyltransferase expression in triple-negative breast cancer predicts sensitivity to decitabine	J Clin Invest	2018	2018-05-01	10.1172/JCI97924
31391192	6-Phosphofructo-2-Kinase/Fructose-2,6-Biphosphatase-2 Regulates TP53-Dependent Paclitaxel Sensitivity in Ovarian and Breast Cancers	Clin Cancer Res	2019	2019-08-09	10.1158/1078-0432.CCR-18-3448																	30446652	RET rearrangements are actionable alterations in breast cancer	Nat Commun	2018	2018-11-18	10.1038/s41467-018-07341-4						29684420	Novel cancer gene variants and gene fusions of triple-negative breast cancers (TNBCs) reveal their molecular diversity conserved in the patient-derived xenograft (PDX) model	Cancer Lett	2018	2018-04-24	10.1016/j.canlet.2018.04.020
31389968	Light-activated drug release from a hyaluronic acid targeted nanoconjugate for cancer therapy	J Mater Chem B	2019	2019-08-08	10.1039/c9tb01115c																	30444904	Combination of triapine, olaparib, and cediranib suppresses progression of BRCA-wild type and PARP inhibitor-resistant epithelial ovarian cancer	PLoS One	2018	2018-11-17	10.1371/journal.pone.0207399						29655782	Lithocholic acid, a bacterial metabolite reduces breast cancer cell proliferation and aggressiveness	Biochim Biophys Acta Bioenerg	2018	2018-04-16	10.1016/j.bbabio.2018.04.002
31389706	Development of a Liposomal Formulation of Acetyltanshinone IIA for Breast Cancer Therapy	Mol Pharm	2019	2019-08-08	10.1021/acs.molpharmaceut.9b00493																	30444601	Hydrogen-Bonded Tannic Acid-Based Anticancer Nanoparticle for Enhancement of Oral Chemotherapy	ACS Appl Mater Interfaces	2018	2018-11-17	10.1021/acsami.8b18979						29636067	A novel neuregulin - jagged1 paracrine loop in breast cancer transendothelial migration	Breast Cancer Res	2018	2018-04-12	10.1186/s13058-018-0960-8
31389470	Reductive responsive micelle overcoming multidrug resistance of breast cancer by co-delivery of DOX and specific antibiotic	J Mater Chem B	2019	2019-08-08	10.1039/c9tb01093a																	30427188	Labeling Single Domain Antibody Fragments with Fluorine-18 Using 2,3,5,6-Tetrafluorophenyl 6-[(18)F]Fluoronicotinate Resulting in High Tumor-to-Kidney Ratios	Mol Pharm	2019	2018-11-15	10.1021/acs.molpharmaceut.8b00951						29635390	RAD51 foci as a functional biomarker of homologous recombination repair and PARP inhibitor resistance in germline BRCA-mutated breast cancer	Ann Oncol	2018	2018-04-11	10.1093/annonc/mdy099
31385432	Fluorescence-based discrimination of breast cancer cells by direct exposure to 5-aminolevulinic acid	Cancer Med	2019	2019-08-07	10.1002/cam4.2466																	30419347	Estrogen-independent Myc overexpression confers endocrine therapy resistance on breast cancer cells expressing ERαY537S and ERαD538G mutations	Cancer Lett	2019	2018-11-13	10.1016/j.canlet.2018.10.041						29615789	Metabolic enzyme PFKFB4 activates transcriptional coactivator SRC-3 to drive breast cancer	Nature	2018	2018-04-05	10.1038/s41586-018-0018-1
31373033	C/EBPα mediates the growth inhibitory effect of progestins on breast cancer cells	EMBO J	2019	2019-08-03	10.15252/embj.2018101426																	30408026	TRIM59 promotes breast cancer motility by suppressing p62-selective autophagic degradation of PDCD10	PLoS Biol	2018	2018-11-09	10.1371/journal.pbio.3000051						29608984	Sorafenib improves alkylating therapy by blocking induced inflammation, invasion and angiogenesis in breast cancer cells	Cancer Lett	2018	2018-04-03	10.1016/j.canlet.2018.03.037
31371177	Mimetic sHDL nanoparticles: A novel drug-delivery strategy to target triple-negative breast cancer	Surgery	2019	2019-08-03	10.1016/j.surg.2019.06.010																	30404809	Selective Editing of Herpes Simplex Virus 1 Enables Interferon Induction and Viral Replication That Destroy Malignant Cells	J Virol	2019	2018-11-09	10.1128/JVI.01761-18						29578538	Combinatorial inhibition of PTPN12-regulated receptors leads to a broadly effective therapeutic strategy in triple-negative breast cancer	Nat Med	2018	2018-03-27	10.1038/nm.4507
31370818	Mechanisms of doxorubicin-induced drug resistance and drug resistant tumour growth in a murine breast tumour model	BMC Cancer	2019	2019-08-03	10.1186/s12885-019-5939-z																	30402541	Mass spectrometry imaging of the in situ drug release from nanocarriers	Sci Adv	2018	2018-11-08	10.1126/sciadv.aat9039						29574636	GPCRs profiling and identification of GPR110 as a potential new target in HER2+ breast cancer	Breast Cancer Res Treat	2018	2018-03-26	10.1007/s10549-018-4751-9
31369645	Enhanced efficacy of sitravatinib in metastatic models of antiangiogenic therapy resistance	PLoS One	2019	2019-08-02	10.1371/journal.pone.0220101																	30401978	Statins attenuate outgrowth of breast cancer metastases	Br J Cancer	2018	2018-11-08	10.1038/s41416-018-0267-7						29561763	(212)Pb-Labeled Antibody 225.28 Targeted to Chondroitin Sulfate Proteoglycan 4 for Triple-Negative Breast Cancer Therapy in Mouse Models	Int J Mol Sci	2018	2018-03-22	10.3390/ijms19040925
31369274	Folate Receptor α-Targeted (89)Zr-M9346A Immuno-PET for Image-Guided Intervention with Mirvetuximab Soravtansine in Triple-Negative Breast Cancer	Mol Pharm	2019	2019-08-02	10.1021/acs.molpharmaceut.9b00653																	30400820	Sulfatide decreases the resistance to stress-induced apoptosis and increases P-selectin-mediated adhesion: a two-edged sword in breast cancer progression	Breast Cancer Res	2018	2018-11-08	10.1186/s13058-018-1058-z						29550255	Microenvironment-Mediated Mechanisms of Resistance to HER2 Inhibitors Differ between HER2+ Breast Cancer Subtypes	Cell Syst	2018	2018-03-19	10.1016/j.cels.2018.02.001
31366485	The Effects of Eribulin on Breast Cancer Microenvironment Identified Using Eribulin-resistant Breast Cancer Cell Lines	Anticancer Res	2019	2019-08-02	10.21873/anticanres.13559																	30391782	Cancer-associated fibroblast (CAF)-derived IL32 promotes breast cancer cell invasion and metastasis via integrin β3-p38 MAPK signalling	Cancer Lett	2019	2018-11-05	10.1016/j.canlet.2018.10.015						29540829	LMTK3 confers chemo-resistance in breast cancer	Oncogene	2018	2018-03-16	10.1038/s41388-018-0197-0
31357442	Additive Pharmacological Interaction between Cisplatin (CDDP) and Histone Deacetylase Inhibitors (HDIs) in MDA-MB-231 Triple Negative Breast Cancer (TNBC) Cells with Altered Notch1 Activity-An Isobolographic Analysis	Int J Mol Sci	2019	2019-07-31	10.3390/ijms20153663																	30385821	pRAD50: a novel and clinically applicable pharmacodynamic biomarker of both ATM and ATR inhibition identified using mass spectrometry and immunohistochemistry	Br J Cancer	2018	2018-11-03	10.1038/s41416-018-0286-4						29535262	Skp2-dependent reactivation of AKT drives resistance to PI3K inhibitors	Sci Signal	2018	2018-03-15	10.1126/scisignal.aao3810
31356633	Effective treatment of cancer metastasis using a dual-ligand nanoparticle	PLoS One	2019	2019-07-30	10.1371/journal.pone.0220474																	30375476	Metabotropic glutamate receptor-1 regulates inflammation in triple negative breast cancer	Sci Rep	2018	2018-10-31	10.1038/s41598-018-34502-8						29528645	Regio- and Stereospecific Synthesis of Oridonin D-Ring Aziridinated Analogues for the Treatment of Triple-Negative Breast Cancer via Mediated Irreversible Covalent Warheads	J Med Chem	2018	2018-03-13	10.1021/acs.jmedchem.7b01514
31351237	Redox dual-responsive paclitaxel-doxorubicin heterodimeric prodrug self-delivery nanoaggregates for more effective breast cancer synergistic combination chemotherapy	Nanomedicine	2019	2019-07-28	10.1016/j.nano.2019.102066																	30371505	Dynamin impacts homology-directed repair and breast cancer response to chemotherapy	J Clin Invest	2018	2018-10-30	10.1172/JCI87191						29518137	Sulforaphane potentiates anticancer effects of doxorubicin and attenuates its cardiotoxicity in a breast cancer model	PLoS One	2018	2018-03-09	10.1371/journal.pone.0193918
31350308	Enhanced Activity of Variant DNA Polymerase β (D160G) Contributes to Cisplatin Therapy by Impeding the Efficiency of NER	Mol Cancer Res	2019	2019-07-28	10.1158/1541-7786.MCR-19-0482																	30359299	Monitoring Src status after dasatinib treatment in HER2+ breast cancer with (89)Zr-trastuzumab PET imaging	Breast Cancer Res	2018	2018-10-26	10.1186/s13058-018-1055-2						29510720	The hypoxic tumor microenvironment in vivo selects the cancer stem cell fate of breast cancer cells	Breast Cancer Res	2018	2018-03-08	10.1186/s13058-018-0944-8
31348594	Silent mating-type information regulation 2 homolog 1 overexpression is an important strategy for the survival of adapted suspension tumor cells	Cancer Sci	2019	2019-07-27	10.1111/cas.14147																	30352240	Sulforaphane induces autophagy by inhibition of HDAC6-mediated PTEN activation in triple negative breast cancer cells	Life Sci	2018	2018-10-24	10.1016/j.lfs.2018.10.034						29507310	Periostin blockade overcomes chemoresistance via restricting the expansion of mesenchymal tumor subpopulations in breast cancer	Sci Rep	2018	2018-03-07	10.1038/s41598-018-22340-7
31340867	The long noncoding RNA H19 promotes tamoxifen resistance in breast cancer via autophagy	J Hematol Oncol	2019	2019-07-26	10.1186/s13045-019-0747-0																	30317423	Mucin 2 (MUC2) modulates the aggressiveness of breast cancer	Breast Cancer Res Treat	2019	2018-10-15	10.1007/s10549-018-4989-2						29487338	Lysine methyltransferase SMYD2 promotes triple negative breast cancer progression	Cell Death Dis	2018	2018-03-01	10.1038/s41419-018-0347-x
31340854	Glucocorticoid receptor modulation decreases ER-positive breast cancer cell proliferation and suppresses wild-type and mutant ER chromatin association	Breast Cancer Res	2019	2019-07-26	10.1186/s13058-019-1164-6																	30308300	Targeted codelivery of doxorubicin and IL-36γ expression plasmid for an optimal chemo-gene combination therapy against cancer lung metastasis	Nanomedicine	2019	2018-10-12	10.1016/j.nano.2018.09.005						29480818	Pharmacological targeting of MYC-regulated IRE1/XBP1 pathway suppresses MYC-driven breast cancer	J Clin Invest	2018	2018-02-27	10.1172/JCI95873
31340060	GPER-induced signaling is essential for the survival of breast cancer stem cells	Int J Cancer	2020	2019-07-25	10.1002/ijc.32588																	30301790	Neratinib is effective in breast tumors bearing both amplification and mutation of ERBB2 (HER2)	Sci Signal	2018	2018-10-11	10.1126/scisignal.aat9773						29463820	Correlation of 360-degree Surface Mapping In Vivo Bioluminescence with Multi-Spectral Optoacoustic Tomography in Human Xenograft Tumor Models	Sci Rep	2018	2018-02-22	10.1038/s41598-018-21668-4
31337246	CircPLK1 sponges miR-296-5p to facilitate triple-negative breast cancer progression	Epigenomics	2019	2019-07-25	10.2217/epi-2019-0093																	30297810	Ultrasmall targeted nanoparticles with engineered antibody fragments for imaging detection of HER2-overexpressing breast cancer	Nat Commun	2018	2018-10-10	10.1038/s41467-018-06271-5						29456240	Novel synthetic bisindolylmaleimide alkaloids inhibit STAT3 activation by binding to the SH2 domain and suppress breast xenograft tumor growth	Oncogene	2018	2018-02-20	10.1038/s41388-017-0076-0
31331091	Autoantibodies Specific to ERα are Involved in Tamoxifen Resistance in Hormone Receptor Positive Breast Cancer	Cells	2019	2019-07-24	10.3390/cells8070750																	30287919	Targeting peroxiredoxin 1 impairs growth of breast cancer cells and potently sensitises these cells to prooxidant agents	Br J Cancer	2018	2018-10-06	10.1038/s41416-018-0263-y						29452640	Serine Catabolism by SHMT2 Is Required for Proper Mitochondrial Translation Initiation and Maintenance of Formylmethionyl-tRNAs	Mol Cell	2018	2018-02-18	10.1016/j.molcel.2018.01.024
31330414	(18)F-labeled ethisterone derivative for progesterone receptor targeted PET imaging of breast cancer	Nucl Med Biol	2019	2019-07-23	10.1016/j.nucmedbio.2019.07.001																	30285809	Membrane associated collagen XIII promotes cancer metastasis and enhances anoikis resistance	Breast Cancer Res	2018	2018-10-05	10.1186/s13058-018-1030-y						29416003	The antitumor natural product tanshinone IIA inhibits protein kinase C and acts synergistically with 17-AAG	Cell Death Dis	2018	2018-02-09	10.1038/s41419-017-0247-5
31325197	Delphinidin suppresses breast carcinogenesis through the HOTAIR/microRNA-34a axis	Cancer Sci	2019	2019-07-21	10.1111/cas.14133																	30285805	BHLHE40 confers a pro-survival and pro-metastatic phenotype to breast cancer cells by modulating HBEGF secretion	Breast Cancer Res	2018	2018-10-05	10.1186/s13058-018-1046-3						29392581	A novel patient-derived xenograft model for claudin-low triple-negative breast cancer	Breast Cancer Res Treat	2018	2018-02-03	10.1007/s10549-018-4685-2
31321449	Species-specific optimization of PEG~SN-38 prodrug pharmacokinetics and antitumor effects in a triple-negative BRCA1-deficient xenograft	Cancer Chemother Pharmacol	2019	2019-07-20	10.1007/s00280-019-03903-5																	30282693	p95HER2-T cell bispecific antibody for breast cancer treatment	Sci Transl Med	2018	2018-10-05	10.1126/scitranslmed.aat1445						29386107	Targeting the Vulnerability of RB Tumor Suppressor Loss in Triple-Negative Breast Cancer	Cell Rep	2018	2018-02-02	10.1016/j.celrep.2018.01.022
31320607	The natural compound neobractatin inhibits tumor metastasis by upregulating the RNA-binding-protein MBNL2	Cell Death Dis	2019	2019-07-20	10.1038/s41419-019-1789-5																	30262865	C/EBPδ links IL-6 and HIF-1 signaling to promote breast cancer stem cell-associated phenotypes	Oncogene	2019	2018-09-29	10.1038/s41388-018-0516-5						29368289	Liposomal Irinotecan Accumulates in Metastatic Lesions, Crosses the Blood-Tumor Barrier (BTB), and Prolongs Survival in an Experimental Model of Brain Metastases of Triple Negative Breast Cancer	Pharm Res	2018	2018-01-26	10.1007/s11095-017-2278-0
31320385	The Altered Transcriptome and DNA Methylation Profiles of Docetaxel Resistance in Breast Cancer PDX Models	Mol Cancer Res	2019	2019-07-20	10.1158/1541-7786.MCR-19-0040																	30252131	Sialylation of vasorin by ST3Gal1 facilitates TGF-β1-mediated tumor angiogenesis and progression	Int J Cancer	2019	2018-09-26	10.1002/ijc.31891						29350308	The PPARγ agonist efatutazone delays invasive progression and induces differentiation of ductal carcinoma in situ	Breast Cancer Res Treat	2018	2018-01-20	10.1007/s10549-017-4649-y
31319202	An injectable thermosensitive photothermal-network hydrogel for near-infrared-triggered drug delivery and synergistic photothermal-chemotherapy	Acta Biomater	2019	2019-07-19	10.1016/j.actbio.2019.07.024																	30251686	Impaired mammary tumor formation and metastasis by the point mutation of a Smad3 linker phosphorylation site	Biochim Biophys Acta Mol Basis Dis	2018	2018-09-26	10.1016/j.bbadis.2018.08.031						29345342	Frontline Science: High fat diet and leptin promote tumor progression by inducing myeloid-derived suppressor cells	J Leukoc Biol	2018	2018-01-19	10.1002/JLB.4HI0517-210R
31319138	Identification of a CIP4 PKA phosphorylation site involved in the regulation of cancer cell invasiveness and metastasis	Cancer Lett	2019	2019-07-19	10.1016/j.canlet.2019.07.006																	30251677	Label-free FTIR spectroscopy detects and visualizes the early stage of pulmonary micrometastasis seeded from breast carcinoma	Biochim Biophys Acta Mol Basis Dis	2018	2018-09-26	10.1016/j.bbadis.2018.08.022						29342134	Chromosomal instability drives metastasis through a cytosolic DNA response	Nature	2018	2018-01-18	10.1038/nature25432
31314480	Self-Assembled Indomethacin Dimer Nanoparticles Loaded with Doxorubicin for Combination Therapy in Resistant Breast Cancer	ACS Appl Mater Interfaces	2019	2019-07-18	10.1021/acsami.9b05855																	30251272	Sesquiterpene lactones-enriched fraction of Inula helenium L. induces apoptosis through inhibition of signal transducers and activators of transcription 3 signaling pathway in MDA-MB-231 breast cancer cells	Phytother Res	2018	2018-09-26	10.1002/ptr.6189						29341018	Magnetic Resonance Spectroscopy Studies of Mouse Models of Cancer	Methods Mol Biol	2018	2018-01-18	10.1007/978-1-4939-7531-0_20
31311812	Metastasis Suppressors NME1 and NME2 Promote Dynamin 2 Oligomerization and Regulate Tumor Cell Endocytosis, Motility, and Metastasis	Cancer Res	2019	2019-07-18	10.1158/0008-5472.CAN-19-0492																	30240926	Combined CB2 receptor agonist and photodynamic therapy synergistically inhibit tumor growth in triple negative breast cancer	Photodiagnosis Photodyn Ther	2018	2018-09-22	10.1016/j.pdpdt.2018.09.006						29311658	Local delivery of hormonal therapy with silastic tubing for prevention and treatment of breast cancer	Sci Rep	2018	2018-01-10	10.1038/s41598-017-18436-1
31310100	Tumor-Targeting NIRF NanoGUMBOS with Cyclodextrin-Enhanced Chemo/Photothermal Antitumor Activities	ACS Appl Mater Interfaces	2019	2019-07-17	10.1021/acsami.9b08047																	30227879	Efficient and tumor-specific knockdown of MTDH gene attenuates paclitaxel resistance of breast cancer cells both in vivo and in vitro	Breast Cancer Res	2018	2018-09-20	10.1186/s13058-018-1042-7						29291741	Identifying biomarkers of breast cancer micrometastatic disease in bone marrow using a patient-derived xenograft mouse model	Breast Cancer Res	2018	2018-01-03	10.1186/s13058-017-0927-1
31308079	Co-targeting Bulk Tumor and CSCs in Clinically Translatable TNBC Patient-Derived Xenografts via Combination Nanotherapy	Mol Cancer Ther	2019	2019-07-17	10.1158/1535-7163.MCT-18-0873																	30227220	Targeting LRP8 inhibits breast cancer stem cells in triple-negative breast cancer	Cancer Lett	2018	2018-09-19	10.1016/j.canlet.2018.09.022						29288540	Expansion of human γδ T cells for adoptive immunotherapy using a bisphosphonate prodrug	Cancer Sci	2018	2017-12-31	10.1111/cas.13491
31308046	SET Domain-Containing Protein 4 Epigenetically Controls Breast Cancer Stem Cell Quiescence	Cancer Res	2019	2019-07-17	10.1158/0008-5472.CAN-19-1084																	30223070	Metastasis of breast tumor cells to brain is suppressed by targeting RLIP alone and in combination with 2'-Hydroxyflavanone	Cancer Lett	2018	2018-09-18	10.1016/j.canlet.2018.09.015						29258739	Combination Immunotherapy of MUC1 mRNA Nano-vaccine and CTLA-4 Blockade Effectively Inhibits Growth of Triple Negative Breast Cancer	Mol Ther	2018	2017-12-21	10.1016/j.ymthe.2017.10.020
31305024	A Physiologically-Based Pharmacokinetic Model for Targeting Calcitriol-Conjugated Quantum Dots to Inflammatory Breast Cancer Cells	Clin Transl Sci	2019	2019-07-16	10.1111/cts.12664																	30222359	Synergistic Targeting HER2 and EGFR with Bivalent Aptamer-siRNA Chimera Efficiently Inhibits HER2-Positive Tumor Growth	Mol Pharm	2018	2018-09-18	10.1021/acs.molpharmaceut.8b00388						29247885	Hypoxia Inducible Factors Modify Collagen I Fibers in MDA-MB-231 Triple Negative Breast Cancer Xenografts	Neoplasia	2018	2017-12-17	10.1016/j.neo.2017.11.010
31302315	Jatrorrhizine inhibits mammary carcinoma cells by targeting TNIK mediated Wnt/β-catenin signalling and epithelial-mesenchymal transition (EMT)	Phytomedicine	2019	2019-07-15	10.1016/j.phymed.2019.153015																	30206213	Identification of protein kinase inhibitors to reprogram breast cancer cells	Cell Death Dis	2018	2018-09-13	10.1038/s41419-018-1002-2						29212525	Establishing and characterizing patient-derived xenografts using pre-chemotherapy percutaneous biopsy and post-chemotherapy surgical samples from a prospective neoadjuvant breast cancer study	Breast Cancer Res	2017	2017-12-08	10.1186/s13058-017-0920-8
31299997	Pulsed-laser irradiation of multifunctional gold nanoshells to overcome trastuzumab resistance in HER2-overexpressing breast cancer	J Exp Clin Cancer Res	2019	2019-07-14	10.1186/s13046-019-1305-x																	30185216	Evaluation of anti-PD-1-based therapy against triple-negative breast cancer patient-derived xenograft tumors engrafted in humanized mouse models	Breast Cancer Res	2018	2018-09-07	10.1186/s13058-018-1037-4						29158480	Reversal of drug-resistance by noscapine chemo-sensitization in docetaxel resistant triple negative breast cancer	Sci Rep	2017	2017-11-22	10.1038/s41598-017-15531-1
31295647	Simultaneous separation and quantitation of three phytosterols from the sweet potato, and determination of their anti-breast cancer activity	J Pharm Biomed Anal	2019	2019-07-12	10.1016/j.jpba.2019.06.048																	30180594	A Novel Estrogen Receptor α-Targeted Near-Infrared Fluorescent Probe for in Vivo Detection of Breast Tumor	Mol Pharm	2018	2018-09-06	10.1021/acs.molpharmaceut.8b00684						29127189	Autophagy promotes escape from phosphatidylinositol 3-kinase inhibition in estrogen receptor-positive breast cancer	FASEB J	2018	2017-11-12	10.1096/fj.201700477R
31292166	A Novel Anti-HER2 Antibody-Drug Conjugate XMT-1522 for HER2-Positive Breast and Gastric Cancers Resistant to Trastuzumab Emtansine	Mol Cancer Ther	2019	2019-07-12	10.1158/1535-7163.MCT-19-0207																	30176902	DNA damage and apoptosis induced by a potent orally podophyllotoxin derivative in breast cancer	Cell Commun Signal	2018	2018-09-05	10.1186/s12964-018-0263-9						29109513	Targeting Androgen Receptor in Treating HER2 Positive Breast Cancer	Sci Rep	2017	2017-11-08	10.1038/s41598-017-14607-2
31292163	ID1 Is Critical for Tumorigenesis and Regulates Chemoresistance in Glioblastoma	Cancer Res	2019	2019-07-12	10.1158/0008-5472.CAN-18-1357																	30174304	Tyrosine Phosphorylation of Mitochondrial Creatine Kinase 1 Enhances a Druggable Tumor Energy Shuttle Pathway	Cell Metab	2018	2018-09-04	10.1016/j.cmet.2018.08.008						29084210	ZEB1-repressed microRNAs inhibit autocrine signaling that promotes vascular mimicry of breast cancer cells	Oncogene	2018	2017-10-31	10.1038/onc.2017.356
31291079	Platelet-Membrane-Camouflaged Black Phosphorus Quantum Dots Enhance Anticancer Effect Mediated by Apoptosis and Autophagy	ACS Appl Mater Interfaces	2019	2019-07-11	10.1021/acsami.9b04735																	30154549	IL-1β inflammatory response driven by primary breast cancer prevents metastasis-initiating cell colonization	Nat Cell Biol	2018	2018-08-30	10.1038/s41556-018-0173-5						29077410	Delayed Sequential Co-Delivery of Gefitinib and Doxorubicin for Targeted Combination Chemotherapy	Mol Pharm	2017	2017-10-28	10.1021/acs.molpharmaceut.7b00669
31289134	Glucocorticoid Receptor Signaling Activates TEAD4 to Promote Breast Cancer Progression	Cancer Res	2019	2019-07-11	10.1158/0008-5472.CAN-19-0012																	30139998	Polycomb complexes associate with enhancers and promote oncogenic transcriptional programs in cancer through multiple mechanisms	Nat Commun	2018	2018-08-25	10.1038/s41467-018-05728-x						29074857	Methods to Evaluate Cell Growth, Viability, and Response to Treatment in a Tissue Engineered Breast Cancer Model	Sci Rep	2017	2017-10-28	10.1038/s41598-017-14326-8
31284534	The Detection and Morphological Analysis of Circulating Tumor and Host Cells in Breast Cancer Xenograft Models	Cells	2019	2019-07-10	10.3390/cells8070683																	30111846	Inhibition of IRE1 RNase activity modulates the tumor cell secretome and enhances response to chemotherapy	Nat Commun	2018	2018-08-17	10.1038/s41467-018-05763-8						29059153	Nutrient sensor O-GlcNAc transferase controls cancer lipid metabolism via SREBP-1 regulation	Oncogene	2018	2017-10-24	10.1038/onc.2017.395
31281099	Combinatorial targeting of cancer bone metastasis using mRNA engineered stem cells	EBioMedicine	2019	2019-07-09	10.1016/j.ebiom.2019.06.047																	30111819	Inhibition of histone lysine-specific demethylase 1 elicits breast tumor immunity and enhances antitumor efficacy of immune checkpoint blockade	Oncogene	2019	2018-08-17	10.1038/s41388-018-0451-5						29031230	Astatine-211 labeled anti-HER2 5F7 single domain antibody fragment conjugates: radiolabeling and preliminary evaluation	Nucl Med Biol	2018	2017-10-15	10.1016/j.nucmedbio.2017.09.003
31262713	FAM129B, an antioxidative protein, reduces chemosensitivity by competing with Nrf2 for Keap1 binding	EBioMedicine	2019	2019-07-03	10.1016/j.ebiom.2019.06.022																	30111373	TNFAIP3 is required for FGFR1 activation-promoted proliferation and tumorigenesis of premalignant DCIS.COM human mammary epithelial cells	Breast Cancer Res	2018	2018-08-17	10.1186/s13058-018-1024-9						28983112	The lncRNA BORG Drives Breast Cancer Metastasis and Disease Recurrence	Sci Rep	2017	2017-10-07	10.1038/s41598-017-12716-6
31260685	Taxifolin inhibits breast cancer cells proliferation, migration and invasion by promoting mesenchymal to epithelial transition via β-catenin signaling	Life Sci	2019	2019-07-02	10.1016/j.lfs.2019.116617																	30106454	Estrogen enhances tumor growth and angiogenesis indirectly via mediation of bone marrow‑derived cells as well as directly through stimulation of tumor and endothelial cells	Oncol Rep	2018	2018-08-15	10.3892/or.2018.6631						28981380	Astrocytes promote progression of breast cancer metastases to the brain via a KISS1-mediated autophagy	Autophagy	2017	2017-10-06	10.1080/15548627.2017.1360466
31257891	Paclitaxel-Loaded Folate-Coated pH-Sensitive Liposomes Enhance Cellular Uptake and Antitumor Activity	Mol Pharm	2019	2019-07-02	10.1021/acs.molpharmaceut.9b00329																	30104711	The role of PIP5K1α/pAKT and targeted inhibition of growth of subtypes of breast cancer using PIP5K1α inhibitor	Oncogene	2019	2018-08-15	10.1038/s41388-018-0438-2						28965853	Pharmacological targeting of GLI1 inhibits proliferation, tumor emboli formation and in vivo tumor growth of inflammatory breast cancer cells	Cancer Lett	2017	2017-10-03	10.1016/j.canlet.2017.09.033
31255687	Preclinical Combination Studies of an FGFR2 Targeted Thorium-227 Conjugate and the ATR Inhibitor BAY 1895344	Int J Radiat Oncol Biol Phys	2019	2019-07-01	10.1016/j.ijrobp.2019.06.2508																	30103710	CREB3L1 as a potential biomarker predicting response of triple negative breast cancer to doxorubicin-based chemotherapy	BMC Cancer	2018	2018-08-15	10.1186/s12885-018-4724-8						28925391	EZH2 contributes to the response to PARP inhibitors through its PARP-mediated poly-ADP ribosylation in breast cancer	Oncogene	2018	2017-09-20	10.1038/onc.2017.311
31254157	Combined inhibition of Aurora A and p21-activated kinase 1 as a new treatment strategy in breast cancer	Breast Cancer Res Treat	2019	2019-06-30	10.1007/s10549-019-05329-2																	30096559	Biomimetic nano-surfactant stabilizes sub-50 nanometer phospholipid particles enabling high paclitaxel payload and deep tumor penetration	Biomaterials	2018	2018-08-11	10.1016/j.biomaterials.2018.07.034						28893315	Heterogeneous drug penetrance of veliparib and carboplatin measured in triple negative breast tumors	Breast Cancer Res	2017	2017-09-13	10.1186/s13058-017-0896-4
31253120	miR-23b and miR-27b are oncogenic microRNAs in breast cancer: evidence from a CRISPR/Cas9 deletion study	BMC Cancer	2019	2019-06-30	10.1186/s12885-019-5839-2																	30092835	Polyfunctional anti-human epidermal growth factor receptor 3 (anti-HER3) antibodies induced by HER3 vaccines have multiple mechanisms of antitumor activity against therapy resistant and triple negative breast cancers	Breast Cancer Res	2018	2018-08-11	10.1186/s13058-018-1023-x						28844713	PAD1 promotes epithelial-mesenchymal transition and metastasis in triple-negative breast cancer cells by regulating MEK1-ERK1/2-MMP2 signaling	Cancer Lett	2017	2017-08-29	10.1016/j.canlet.2017.08.019
31248373	Monospecific antibody targeting of CDH11 inhibits epithelial-to-mesenchymal transition and represses cancer stem cell-like phenotype by up-regulating miR-335 in metastatic breast cancer, in vitro and in vivo	BMC Cancer	2019	2019-06-29	10.1186/s12885-019-5811-1																	30078441	RTN4 Knockdown Dysregulates the AKT Pathway, Destabilizes the Cytoskeleton, and Enhances Paclitaxel-Induced Cytotoxicity in Cancers	Mol Ther	2018	2018-08-07	10.1016/j.ymthe.2018.05.026						28821270	Calmodulin-like protein 3 is an estrogen receptor alpha coregulator for gene expression and drug response in a SNP, estrogen, and SERM-dependent fashion	Breast Cancer Res	2017	2017-08-20	10.1186/s13058-017-0890-x
31244295	Apoptotic Resistance of Metastatic Tumor Cells in Triple Negative Breast Cancer: Roles of Death Receptor-5	Asian Pac J Cancer Prev	2019	2019-06-28	10.31557/APJCP.2019.20.6.1743																	30068707	Anti-Folate Receptor Alpha-Directed Antibody Therapies Restrict the Growth of Triple-negative Breast Cancer	Clin Cancer Res	2018	2018-08-03	10.1158/1078-0432.CCR-18-0652						28790197	Breast tumors educate the proteome of stromal tissue in an individualized but coordinated manner	Sci Signal	2017	2017-08-10	10.1126/scisignal.aam8065
31243265	LINC01355 suppresses breast cancer growth through FOXO3-mediated transcriptional repression of CCND1	Cell Death Dis	2019	2019-06-28	10.1038/s41419-019-1741-8																	30048816	Multi-parameter MRI to investigate vasculature modulation and photo-thermal ablation combination therapy against cancer	Nanomedicine	2018	2018-07-27	10.1016/j.nano.2018.07.008						28780701	Riluzole synergizes with paclitaxel to inhibit cell growth and induce apoptosis in triple-negative breast cancer	Breast Cancer Res Treat	2017	2017-08-07	10.1007/s10549-017-4435-x
31242627	Piperlongumine Induces Apoptosis and Synergizes with Doxorubicin by Inhibiting the JAK2-STAT3 Pathway in Triple-Negative Breast Cancer	Molecules	2019	2019-06-28	10.3390/molecules24122338																	30044300	Inhibition of breast tumor growth in mice after treatment with ceramide analog 315	Anticancer Drugs	2018	2018-07-26	10.1097/CAD.0000000000000675						28771473	Novel application of the published kinase inhibitor set to identify therapeutic targets and pathways in triple negative breast cancer subtypes	PLoS One	2017	2017-08-04	10.1371/journal.pone.0177802
31239273	Sphingosine Kinase 1 Signaling Promotes Metastasis of Triple-Negative Breast Cancer	Cancer Res	2019	2019-06-27	10.1158/0008-5472.CAN-18-3803																	30043751	Pan-Cancer Metabolic Signature Predicts Co-Dependency on Glutaminase and De Novo Glutathione Synthesis Linked to a High-Mesenchymal Cell State	Cell Metab	2018	2018-07-26	10.1016/j.cmet.2018.06.003						28768807	FolamiRs: Ligand-targeted, vehicle-free delivery of microRNAs for the treatment of cancer	Sci Transl Med	2017	2017-08-04	10.1126/scitranslmed.aam9327
31239270	EN1 Is a Transcriptional Dependency in Triple-Negative Breast Cancer Associated with Brain Metastasis	Cancer Res	2019	2019-06-27	10.1158/0008-5472.CAN-18-3264																	30039622	Simvastatin functions as a heat shock protein 90 inhibitor against triple-negative breast cancer	Cancer Sci	2018	2018-07-25	10.1111/cas.13748						28757207	Focal Adhesion- and IGF1R-Dependent Survival and Migratory Pathways Mediate Tumor Resistance to mTORC1/2 Inhibition	Mol Cell	2017	2017-08-01	10.1016/j.molcel.2017.06.033
31238530	Nuclear-Biased DUSP6 Expression is Associated with Cancer Spreading Including Brain Metastasis in Triple-Negative Breast Cancer	Int J Mol Sci	2019	2019-06-27	10.3390/ijms20123080																	30030557	Production of a mouse monoclonal IgM antibody that targets the carbohydrate Thomsen-nouveau cancer antigen resulting in in vivo and in vitro tumor killing	Cancer Immunol Immunother	2018	2018-07-22	10.1007/s00262-018-2206-0						28625568	The olive oil phenolic (-)-oleocanthal modulates estrogen receptor expression in luminal breast cancer in vitro and in vivo and synergizes with tamoxifen treatment	Eur J Pharmacol	2017	2017-06-20	10.1016/j.ejphar.2017.06.019
31236812	Role of docosahexaenoic acid in enhancement of docetaxel action in patient-derived breast cancer xenografts	Breast Cancer Res Treat	2019	2019-06-26	10.1007/s10549-019-05331-8																	30022119	Shieldin complex promotes DNA end-joining and counters homologous recombination in BRCA1-null cells	Nat Cell Biol	2018	2018-07-20	10.1038/s41556-018-0140-1						28581527	Targeting EphA2 impairs cell cycle progression and growth of basal-like/triple-negative breast cancers	Oncogene	2017	2017-06-06	10.1038/onc.2017.170
31234952	G protein-coupled estrogen receptor-1 agonist induces chemotherapeutic effect via ER stress signaling in gastric cancer	BMB Rep	2019	2019-06-26	10.5483/BMBRep.2019.52.11.007																	30010803	Selective killing of human breast cancer cells by the styryl lactone (R)-goniothalamin is mediated by glutathione conjugation, induction of oxidative stress and marked reactivation of the R175H mutant p53 protein	Carcinogenesis	2018	2018-07-17	10.1093/carcin/bgy093						28581518	Activation of tumor suppressor LKB1 by honokiol abrogates cancer stem-like phenotype in breast cancer via inhibition of oncogenic Stat3	Oncogene	2017	2017-06-06	10.1038/onc.2017.164
31227170	Dual-responsive nanoparticles based on chitosan for enhanced breast cancer therapy	Carbohydr Polym	2019	2019-06-23	10.1016/j.carbpol.2019.05.081																	29996935	ETV4 transcription factor and MMP13 metalloprotease are interplaying actors of breast tumorigenesis	Breast Cancer Res	2018	2018-07-13	10.1186/s13058-018-0992-0						28566428	Rational combination therapy with PARP and MEK inhibitors capitalizes on therapeutic liabilities in RAS mutant cancers	Sci Transl Med	2017	2017-06-02	10.1126/scitranslmed.aal5148
31222004	FOXF2 reprograms breast cancer cells into bone metastasis seeds	Nat Commun	2019	2019-06-22	10.1038/s41467-019-10379-7																	29996906	Estrogen promotes estrogen receptor negative BRCA1-deficient tumor initiation and progression	Breast Cancer Res	2018	2018-07-13	10.1186/s13058-018-0996-9						28532420	Going beyond genetics to discover cancer targets	Genome Biol	2017	2017-05-24	10.1186/s13059-017-1238-7
31221959	Metabolic adaptability in metastatic breast cancer by AKR1B10-dependent balancing of glycolysis and fatty acid oxidation	Nat Commun	2019	2019-06-22	10.1038/s41467-019-10592-4																	29993199	The oncogenic potentials and diagnostic significance of long non-coding RNA LINC00310 in breast cancer	J Cell Mol Med	2018	2018-07-12	10.1111/jcmm.13750						28506312	Pathomimetic avatars reveal divergent roles of microenvironment in invasive transition of ductal carcinoma in situ	Breast Cancer Res	2017	2017-05-17	10.1186/s13058-017-0847-0
31219579	A novel histone H4 variant H4G regulates rDNA transcription in breast cancer	Nucleic Acids Res	2019	2019-06-21	10.1093/nar/gkz547																	29985631	PET Imaging of (18)F-(2 S,4 R)4-Fluoroglutamine Accumulation in Breast Cancer: From Xenografts to Patients	Mol Pharm	2018	2018-07-10	10.1021/acs.molpharmaceut.8b00430						28446206	Cooperation of neurotrophin receptor TrkB and Her2 in breast cancer cells facilitates brain metastases	Breast Cancer Res	2017	2017-04-28	10.1186/s13058-017-0844-3
31217296	Interferon Signaling Is Diminished with Age and Is Associated with Immune Checkpoint Blockade Efficacy in Triple-Negative Breast Cancer	Cancer Discov	2019	2019-06-21	10.1158/2159-8290.CD-18-1454																	29981460	Near-infrared light-activated IR780-loaded liposomes for anti-tumor angiogenesis and Photothermal therapy	Nanomedicine	2018	2018-07-08	10.1016/j.nano.2018.06.011						28423644	Disulfide bond disrupting agents activate the unfolded protein response in EGFR- and HER2-positive breast tumor cells	Oncotarget	2017	2017-04-21	10.18632/oncotarget.15952
31216647	Development of Personalized Therapeutic Strategies by Targeting Actionable Vulnerabilities in Metastatic and Chemotherapy-Resistant Breast Cancer PDXs	Cells	2019	2019-06-21	10.3390/cells8060605																	29973594	Peptide density targets and impedes triple negative breast cancer metastasis	Nat Commun	2018	2018-07-06	10.1038/s41467-018-05035-5						28423521	Therapeutic sensitivity to Rac GTPase inhibition requires consequential suppression of mTORC1, AKT, and MEK signaling in breast cancer	Oncotarget	2017	2017-04-21	10.18632/oncotarget.15586
31215437	Stapled EGFR peptide reduces inflammatory breast cancer and inhibits additional HER-driven models of cancer	J Transl Med	2019	2019-06-20	10.1186/s12967-019-1939-7																	29972798	Targeting Breast Cancer Stem Cell State Equilibrium through Modulation of Redox Signaling	Cell Metab	2018	2018-07-05	10.1016/j.cmet.2018.06.006						28415808	IKK inhibition by BMS-345541 suppresses breast tumorigenesis and metastases by targeting GD2+ cancer stem cells	Oncotarget	2017	2017-04-19	10.18632/oncotarget.16294
31213465	Chromosome 12p Amplification in Triple-Negative/BRCA1-Mutated Breast Cancer Associates with Emergence of Docetaxel Resistance and Carboplatin Sensitivity	Cancer Res	2019	2019-06-20	10.1158/0008-5472.CAN-18-3835																	29971628	Thymoquinone inhibits cell proliferation, migration, and invasion by regulating the elongation factor 2 kinase (eEF-2K) signaling axis in triple-negative breast cancer	Breast Cancer Res Treat	2018	2018-07-05	10.1007/s10549-018-4847-2						28411130	IFITM1 suppression blocks proliferation and invasion of aromatase inhibitor-resistant breast cancer in vivo by JAK/STAT-mediated induction of p21	Cancer Lett	2017	2017-04-16	10.1016/j.canlet.2017.04.005
31212215	Hippo kinases regulate cell junctions to inhibit tumor metastasis in response to oxidative stress	Redox Biol	2019	2019-06-19	10.1016/j.redox.2019.101233																	29969658	Downregulation of lncRNA GAS5 confers tamoxifen resistance by activating miR-222 in breast cancer	Cancer Lett	2018	2018-07-04	10.1016/j.canlet.2018.06.039						28410214	A short synthetic peptide fragment of human C2ORF40 has therapeutic potential in breast cancer	Oncotarget	2017	2017-04-15	10.18632/oncotarget.16713
31185573	An Intelligent DNA Nanorobot with in Vitro Enhanced Protein Lysosomal Degradation of HER2	Nano Lett	2019	2019-06-13	10.1021/acs.nanolett.9b01320																	29958059	Characterization of in vivo biotransformations for trastuzumab emtansine by high-resolution accurate-mass mass spectrometry	MAbs	2018	2018-06-30	10.1080/19420862.2018.1494487						28402624	Near-Infrared Photochemoimmunotherapy by Photoactivatable Bifunctional Antibody-Drug Conjugates Targeting Human Epidermal Growth Factor Receptor 2 Positive Cancer	Bioconjug Chem	2017	2017-04-14	10.1021/acs.bioconjchem.7b00144
31183315	Ultrasound-mediated delivery of siESE complexed with microbubbles attenuates HER2+/- cell line proliferation and tumor growth in rodent models of breast cancer	Nanotheranostics	2019	2019-06-12	10.7150/ntno.31827																	29957120	Folate conjugated vs PEGylated phytosomal casein nanocarriers for codelivery of fungal- and herbal-derived anticancer drugs	Nanomedicine (Lond)	2018	2018-06-30	10.2217/nnm-2018-0006						28399412	Cell-Cycle-Targeting MicroRNAs as Therapeutic Tools against Refractory Cancers	Cancer Cell	2017	2017-04-12	10.1016/j.ccell.2017.03.004
31182056	Deletion of sorting nexin 27 suppresses proliferation in highly aggressive breast cancer MDA-MB-231 cells in vitro and in vivo	BMC Cancer	2019	2019-06-12	10.1186/s12885-019-5769-z																	29955061	Glutamic acid-valine-citrulline linkers ensure stability and efficacy of antibody-drug conjugates in mice	Nat Commun	2018	2018-06-30	10.1038/s41467-018-04982-3						28376176	Tumor Sequencing and Patient-Derived Xenografts in the Neoadjuvant Treatment of Breast Cancer	J Natl Cancer Inst	2017	2017-04-05	10.1093/jnci/djw306
31180050	Overexpression of serum exosomal HOTAIR is correlated with poor survival and poor response to chemotherapy in breast cancer patients	J Biosci	2019	2019-06-11																		29928787	Molecular causes of elevated phosphoethanolamine in breast and pancreatic cancer cells	NMR Biomed	2018	2018-06-22	10.1002/nbm.3936						28348404	Proteogenomic integration reveals therapeutic targets in breast cancer xenografts	Nat Commun	2017	2017-03-29	10.1038/ncomms14864
31176097	Synthesis and biological evaluation of 5-aminoethyl benzophenanthridone derivatives as DNA topoisomerase IB inhibitors	Eur J Med Chem	2019	2019-06-09	10.1016/j.ejmech.2019.05.074																	29928062	Novel antibody reagents for characterization of drug- and tumor microenvironment-induced changes in epithelial-mesenchymal transition and cancer stem cells	PLoS One	2018	2018-06-22	10.1371/journal.pone.0199361						28324269	Metformin sensitizes triple-negative breast cancer to proapoptotic TRAIL receptor agonists by suppressing XIAP expression	Breast Cancer Res Treat	2017	2017-03-22	10.1007/s10549-017-4201-0
31173185	Cystathionine‑γ‑lyase promotes the metastasis of breast cancer via the VEGF signaling pathway	Int J Oncol	2019	2019-06-08	10.3892/ijo.2019.4823																	29925694	Targeting the human MUC1-C oncoprotein with an antibody-drug conjugate	JCI Insight	2018	2018-06-22	10.1172/jci.insight.99880						28322342	Therapy targeted to the metastatic niche is effective in a model of stage IV breast cancer	Sci Rep	2017	2017-03-22	10.1038/srep45060
31173106	Targeting the PI3K/Akt/mTOR pathway with the pan-Akt inhibitor GDC-0068 in PIK3CA-mutant breast cancer brain metastases	Neuro Oncol	2019	2019-06-08	10.1093/neuonc/noz105																	29902865	Co-targeting poly(ADP-ribose) polymerase (PARP) and histone deacetylase (HDAC) in triple-negative breast cancer: Higher synergism in BRCA mutated cells	Biomed Pharmacother	2018	2018-06-16	10.1016/j.biopha.2018.01.045						28316241	Investigating the Cellular Specificity in Tumors of a Surface-Converting Nanoparticle by Multimodal Imaging	Bioconjug Chem	2017	2017-03-21	10.1021/acs.bioconjchem.7b00086
31170473	The cholesterol-derived metabolite dendrogenin A functionally reprograms breast adenocarcinoma and undifferentiated thyroid cancer cells	J Steroid Biochem Mol Biol	2019	2019-06-07	10.1016/j.jsbmb.2019.105390																	29898755	Simultaneous blockade of IL-6 and CCL5 signaling for synergistic inhibition of triple-negative breast cancer growth and metastasis	Breast Cancer Res	2018	2018-06-15	10.1186/s13058-018-0981-3						28285077	Multilayer photodynamic therapy for highly effective and safe cancer treatment	Acta Biomater	2017	2017-03-13	10.1016/j.actbio.2017.03.012
31165782	Preclinical PK/PD model for the combinatorial use of dexamethasone and sulpiride in the treatment of breast cancer	Acta Pharmacol Sin	2019	2019-06-06	10.1038/s41401-019-0251-7																	29898744	OSM potentiates preintravasation events, increases CTC counts, and promotes breast cancer metastasis to the lung	Breast Cancer Res	2018	2018-06-15	10.1186/s13058-018-0971-5						28262781	WEE1 inhibition targets cell cycle checkpoints for triple negative breast cancers to overcome cisplatin resistance	Sci Rep	2017	2017-03-07	10.1038/srep43517
31164151	Metformin inhibits metastatic breast cancer progression and improves chemosensitivity by inducing vessel normalization via PDGF-B downregulation	J Exp Clin Cancer Res	2019	2019-06-06	10.1186/s13046-019-1211-2																	29859099	Proteolytic single hinge cleavage of pertuzumab impairs its Fc effector function and antitumor activity in vitro and in vivo	Breast Cancer Res	2018	2018-06-03	10.1186/s13058-018-0972-4						28259153	Altering calcium influx for selective destruction of breast tumor	BMC Cancer	2017	2017-03-06	10.1186/s12885-017-3168-x
31160223	mRNA Delivery for Therapeutic Anti-HER2 Antibody Expression In Vivo	Mol Ther	2019	2019-06-05	10.1016/j.ymthe.2019.05.012																	29858782	Dual Reporter Bioluminescence Imaging with NanoLuc and Firefly Luciferase	Methods Mol Biol	2018	2018-06-03	10.1007/978-1-4939-7860-1_4						28245124	Usnic Acid Benzylidene Analogues as Potent Mechanistic Target of Rapamycin Inhibitors for the Control of Breast Malignancies	J Nat Prod	2017	2017-03-01	10.1021/acs.jnatprod.6b00917
31150679	Evaluation of AAV-mediated delivery of shRNA to target basal-like breast cancer genetic vulnerabilities	J Biotechnol	2019	2019-06-01	10.1016/j.jbiotec.2019.05.016																	29855616	Activation of STAT3 and Bcl-2 and reduction of reactive oxygen species (ROS) promote radioresistance in breast cancer and overcome of radioresistance with niclosamide	Oncogene	2018	2018-06-02	10.1038/s41388-018-0340-y						28218902	Retinoic acid directs breast cancer cell state changes through regulation of TET2-PKCζ pathway	Oncogene	2017	2017-02-21	10.1038/onc.2016.467
31147529	GDF10 inhibits proliferation and epithelial-mesenchymal transition in triple-negative breast cancer via upregulation of Smad7	Aging (Albany NY)	2019	2019-06-01	10.18632/aging.101983																	29805078	Targeting p38α Increases DNA Damage, Chromosome Instability, and the Anti-tumoral Response to Taxanes in Breast Cancer Cells	Cancer Cell	2018	2018-05-29	10.1016/j.ccell.2018.04.010						28193239	Buformin inhibits the stemness of erbB-2-overexpressing breast cancer cells and premalignant mammary tissues of MMTV-erbB-2 transgenic mice	J Exp Clin Cancer Res	2017	2017-02-15	10.1186/s13046-017-0498-0
31145853	Erythrocyte Membrane-Camouflaged IR780 and DTX Coloading Polymeric Nanoparticles for Imaging-Guided Cancer Photo-Chemo Combination Therapy	Mol Pharm	2019	2019-05-31	10.1021/acs.molpharmaceut.9b00413																	29803789	CircIRAK3 sponges miR-3607 to facilitate breast cancer metastasis	Cancer Lett	2018	2018-05-28	10.1016/j.canlet.2018.05.033						28176758	LncRNA AK023948 is a positive regulator of AKT	Nat Commun	2017	2017-02-09	10.1038/ncomms14422
31142511	The Pro-Oncogenic Adaptor CIN85 Acts as an Inhibitory Binding Partner of Hypoxia-Inducible Factor Prolyl Hydroxylase 2	Cancer Res	2019	2019-05-31	10.1158/0008-5472.CAN-18-3852																	29795392	Understanding the Connection between Nanoparticle Uptake and Cancer Treatment Efficacy using Mathematical Modeling	Sci Rep	2018	2018-05-26	10.1038/s41598-018-25878-8						28157707	Near infrared fluorescent imaging of choline kinase alpha expression and inhibition in breast tumors	Oncotarget	2017	2017-02-04	10.18632/oncotarget.14965
31141164	NAMPT regulates PKM2 nuclear location through 14-3-3ζ: Conferring resistance to tamoxifen in breast cancer	J Cell Physiol	2019	2019-05-30	10.1002/jcp.28910																	29787277	Targeting of EGFR, VEGFR2, and Akt by Engineered Dual Drug Encapsulated Mesoporous Silica-Gold Nanoclusters Sensitizes Tamoxifen-Resistant Breast Cancer	Mol Pharm	2018	2018-05-23	10.1021/acs.molpharmaceut.8b00218						28147342	Inhibition of CDK8 mediator kinase suppresses estrogen dependent transcription and the growth of estrogen receptor positive breast cancer	Oncotarget	2017	2017-02-02	10.18632/oncotarget.14894
31138329	ROS-mediated activation and mitochondrial translocation of CaMKII contributes to Drp1-dependent mitochondrial fission and apoptosis in triple-negative breast cancer cells by isorhamnetin and chloroquine	J Exp Clin Cancer Res	2019	2019-05-30	10.1186/s13046-019-1201-4																	29768500	Clinically relevant inflammatory breast cancer patient-derived xenograft-derived ex vivo model for evaluation of tumor-specific therapies	PLoS One	2018	2018-05-17	10.1371/journal.pone.0195932						28144662	Potato virus X, a filamentous plant viral nanoparticle for doxorubicin delivery in cancer therapy	Nanoscale	2017	2017-02-02	10.1039/c6nr09099k
31132755	Antitumor activity of an Artemisia annua herbal preparation and identification of active ingredients	Phytomedicine	2019	2019-05-28	10.1016/j.phymed.2019.152962																	29720567	Selection of phage-displayed accessible recombinant targeted antibodies (SPARTA): methodology and applications	JCI Insight	2018	2018-05-04	10.1172/jci.insight.98305						28116540	GDNF induces RET-SRC-HER2-dependent growth in trastuzumab-sensitive but SRC-independent growth in resistant breast tumor cells	Breast Cancer Res Treat	2017	2017-01-25	10.1007/s10549-016-4078-3
31131057	Tumor-derived nanovesicles promote lung distribution of the therapeutic nanovector through repression of Kupffer cell-mediated phagocytosis	Theranostics	2019	2019-05-28	10.7150/thno.32363																	29712904	The senescence-associated secretory phenotype is potentiated by feedforward regulatory mechanisms involving Zscan4 and TAK1	Nat Commun	2018	2018-05-02	10.1038/s41467-018-04010-4						28115246	Imaging the delivery of drug-loaded, iron-stabilized micelles	Nanomedicine	2017	2017-01-25	10.1016/j.nano.2017.01.009
31129031	15-Keto prostaglandin E(2) suppresses STAT3 signaling and inhibits breast cancer cell growth and progression	Redox Biol	2019	2019-05-27	10.1016/j.redox.2019.101175																	29708513	DNA methyltransferase expression in triple-negative breast cancer predicts sensitivity to decitabine	J Clin Invest	2018	2018-05-01	10.1172/JCI97924						28082726	Multi-modality imaging to assess metabolic response to dichloroacetate treatment in tumor models	Oncotarget	2016	2017-01-14	10.18632/oncotarget.13176
31128004	Root extract of Prunella vulgaris inhibits in vitro and in vivo carcinogenesis in MCF-5 human breast carcinoma via suppression of angiogenesis, induction of apoptosis, cell cycle arrest and modulation of PI3K/AKT signalling pathway	J BUON	2019	2019-05-26																		29684527	Co-delivery of docetaxel and gemcitabine using PEGylated self-assembled stealth nanoparticles for improved breast cancer therapy	Nanomedicine	2018	2018-04-24	10.1016/j.nano.2018.04.009						28068319	FBXO32 suppresses breast cancer tumorigenesis through targeting KLF4 to proteasomal degradation	Oncogene	2017	2017-01-10	10.1038/onc.2016.479
31126320	Inhibition of USP14 enhances the sensitivity of breast cancer to enzalutamide	J Exp Clin Cancer Res	2019	2019-05-26	10.1186/s13046-019-1227-7																	29684420	Novel cancer gene variants and gene fusions of triple-negative breast cancers (TNBCs) reveal their molecular diversity conserved in the patient-derived xenograft (PDX) model	Cancer Lett	2018	2018-04-24	10.1016/j.canlet.2018.04.020						28067227	CDK4/6-dependent activation of DUB3 regulates cancer metastasis through SNAIL1	Nat Commun	2017	2017-01-10	10.1038/ncomms13923
31120927	Norcantharidin regulates ERα signaling and tamoxifen resistance via targeting miR-873/CDK3 in breast cancer cells	PLoS One	2019	2019-05-24	10.1371/journal.pone.0217181																	29679549	CHM-1, a novel microtubule-destabilizing agent exhibits antitumor activity via inducing the expression of SIRT2 in human breast cancer cells	Chem Biol Interact	2018	2018-04-22	10.1016/j.cbi.2018.04.007						28066849	Gold nanorod embedded large-pore mesoporous organosilica nanospheres for gene and photothermal cooperative therapy of triple negative breast cancer	Nanoscale	2017	2017-01-10	10.1039/c6nr07598c
31119568	Potent inhibition of breast cancer by bis-indole-derived nuclear receptor 4A1 (NR4A1) antagonists	Breast Cancer Res Treat	2019	2019-05-24	10.1007/s10549-019-05279-9																	29655782	Lithocholic acid, a bacterial metabolite reduces breast cancer cell proliferation and aggressiveness	Biochim Biophys Acta Bioenerg	2018	2018-04-16	10.1016/j.bbabio.2018.04.002						28039445	Aromatase inhibitor-induced bone loss increases the progression of estrogen receptor-negative breast cancer in bone and exacerbates muscle weakness in vivo	Oncotarget	2017	2017-01-01	10.18632/oncotarget.14139
31118200	Chemotherapy-Induced Extracellular Vesicle miRNAs Promote Breast Cancer Stemness by Targeting ONECUT2	Cancer Res	2019	2019-05-24	10.1158/0008-5472.CAN-18-4055																	29636067	A novel neuregulin - jagged1 paracrine loop in breast cancer transendothelial migration	Breast Cancer Res	2018	2018-04-12	10.1186/s13058-018-0960-8						28036267	MicroRNA 603 acts as a tumor suppressor and inhibits triple-negative breast cancer tumorigenesis by targeting elongation factor 2 kinase	Oncotarget	2017	2016-12-31	10.18632/oncotarget.14264
31118055	A low-molecular-weight compound exerts anticancer activity against breast and lung cancers by disrupting EGFR/Eps8 complex formation	J Exp Clin Cancer Res	2019	2019-05-24	10.1186/s13046-019-1207-y																	29635390	RAD51 foci as a functional biomarker of homologous recombination repair and PARP inhibitor resistance in germline BRCA-mutated breast cancer	Ann Oncol	2018	2018-04-11	10.1093/annonc/mdy099						27992176	Optical and Magnetic Resonance Imaging Using Fluorous Colloidal Nanoparticles	Biomacromolecules	2017	2016-12-20	10.1021/acs.biomac.6b01389
31118047	Leptin produced by obesity-altered adipose stem cells promotes metastasis but not tumorigenesis of triple-negative breast cancer in orthotopic xenograft and patient-derived xenograft models	Breast Cancer Res	2019	2019-05-24	10.1186/s13058-019-1153-9																	29615789	Metabolic enzyme PFKFB4 activates transcriptional coactivator SRC-3 to drive breast cancer	Nature	2018	2018-04-05	10.1038/s41586-018-0018-1						27956700	mTORC1 and -2 Coordinate Transcriptional and Translational Reprogramming in Resistance to DNA Damage and Replicative Stress in Breast Cancer Cells	Mol Cell Biol	2017	2016-12-14	10.1128/MCB.00577-16
31101655	Identification of a small-molecule compound that inhibits homodimerization of oncogenic NAC1 protein and sensitizes cancer cells to anticancer agents	J Biol Chem	2019	2019-05-19	10.1074/jbc.RA119.007664																	29608984	Sorafenib improves alkylating therapy by blocking induced inflammation, invasion and angiogenesis in breast cancer cells	Cancer Lett	2018	2018-04-03	10.1016/j.canlet.2018.03.037						27941886	c-Jun N-terminal kinase promotes stem cell phenotype in triple-negative breast cancer through upregulation of Notch1 via activation of c-Jun	Oncogene	2017	2016-12-13	10.1038/onc.2016.417
31101597	A novel small-molecule antagonizes PRMT5-mediated KLF4 methylation for targeted therapy	EBioMedicine	2019	2019-05-19	10.1016/j.ebiom.2019.05.011																	29590203	Reprogramming of the estrogen responsive transcriptome contributes to tamoxifen-dependent protection against tumorigenesis in the p53 null mammary epithelial cells	PLoS One	2018	2018-03-29	10.1371/journal.pone.0194913						27916539	Inhibiting the SUMO Pathway Represses the Cancer Stem Cell Population in Breast and Colorectal Carcinomas	Stem Cell Reports	2016	2016-12-06	10.1016/j.stemcr.2016.11.001
31100639	Critical role of the MCAM-ETV4 axis triggered by extracellular S100A8/A9 in breast cancer aggressiveness	Neoplasia	2019	2019-05-18	10.1016/j.neo.2019.04.006																	29588411	The p85 isoform of the kinase S6K1 functions as a secreted oncoprotein to facilitate cell migration and tumor growth	Sci Signal	2018	2018-03-29	10.1126/scisignal.aao1052						27903969	Targeting tissue factor as a novel therapeutic oncotarget for eradication of cancer stem cells isolated from tumor cell lines, tumor xenografts and patients of breast, lung and ovarian cancer	Oncotarget	2017	2016-12-02	10.18632/oncotarget.13644
31099166	Evaluation of entinostat alone and in combination with standard-of-care cytotoxic agents against rhabdomyosarcoma xenograft models	Pediatr Blood Cancer	2019	2019-05-18	10.1002/pbc.27820																	29582583	A Cascade-Targeting Nanocapsule for Enhanced Photothermal Tumor Therapy with Aid of Autophagy Inhibition	Adv Healthc Mater	2018	2018-03-28	10.1002/adhm.201800121						27894092	A novel fully human anti-NCL immunoRNase for triple-negative breast cancer therapy	Oncotarget	2016	2016-11-29	10.18632/oncotarget.13522
31099008	Silencing PRDM14 via Oligonucleotide Therapeutics Suppresses Tumorigenicity and Metastasis of Breast Cancer	Methods Mol Biol	2019	2019-05-18	10.1007/978-1-4939-9220-1_18																	29580806	Targeting the NRF-2/RHOA/ROCK signaling pathway with a novel aziridonin, YD0514, to suppress breast cancer progression and lung metastasis	Cancer Lett	2018	2018-03-28	10.1016/j.canlet.2018.03.029						27893709	Identification of MYST3 as a novel epigenetic activator of ERα frequently amplified in breast cancer	Oncogene	2017	2016-11-29	10.1038/onc.2016.433
31095914	Co-Delivery of Metformin Enhances the Antimultidrug Resistant Tumor Effect of Doxorubicin by Improving Hypoxic Tumor Microenvironment	Mol Pharm	2019	2019-05-17	10.1021/acs.molpharmaceut.9b00199																	29578538	Combinatorial inhibition of PTPN12-regulated receptors leads to a broadly effective therapeutic strategy in triple-negative breast cancer	Nat Med	2018	2018-03-27	10.1038/nm.4507						27880910	CDK12 Inhibition Reverses De Novo and Acquired PARP Inhibitor Resistance in BRCA Wild-Type and Mutated Models of Triple-Negative Breast Cancer	Cell Rep	2016	2016-11-24	10.1016/j.celrep.2016.10.077
31092275	Nalbuphine suppresses breast cancer stem-like properties and epithelial-mesenchymal transition via the AKT-NFκB signaling pathway	J Exp Clin Cancer Res	2019	2019-05-17	10.1186/s13046-019-1184-1																	29574636	GPCRs profiling and identification of GPR110 as a potential new target in HER2+ breast cancer	Breast Cancer Res Treat	2018	2018-03-26	10.1007/s10549-018-4751-9						27865798	Adoptive transfer of ex vivo expanded Vγ9Vδ2 T cells in combination with zoledronic acid inhibits cancer growth and limits osteolysis in a murine model of osteolytic breast cancer	Cancer Lett	2017	2016-11-21	10.1016/j.canlet.2016.11.013
31090219	Therapeutic cooperation between auranofin, a thioredoxin reductase inhibitor and anti-PD-L1 antibody for treatment of triple-negative breast cancer	Int J Cancer	2020	2019-05-16	10.1002/ijc.32410																	29562737	Discovery of LSZ102, a Potent, Orally Bioavailable Selective Estrogen Receptor Degrader (SERD) for the Treatment of Estrogen Receptor Positive Breast Cancer	J Med Chem	2018	2018-03-23	10.1021/acs.jmedchem.7b01682						27863373	Tumor-targeting adenovirus OBP-401 inhibits primary and metastatic tumor growth of triple-negative breast cancer in orthotopic nude-mouse models	Oncotarget	2016	2016-11-19	10.18632/oncotarget.13296
31088535	Glutamine to proline conversion is associated with response to glutaminase inhibition in breast cancer	Breast Cancer Res	2019	2019-05-16	10.1186/s13058-019-1141-0																	29561763	(212)Pb-Labeled Antibody 225.28 Targeted to Chondroitin Sulfate Proteoglycan 4 for Triple-Negative Breast Cancer Therapy in Mouse Models	Int J Mol Sci	2018	2018-03-22	10.3390/ijms19040925						27825137	FGFR signaling maintains a drug persistent cell population following epithelial-mesenchymal transition	Oncotarget	2016	2016-11-09	10.18632/oncotarget.13117
31087297	Assessment of SIRT2 Inhibitors in Mouse Models of Cancer	Methods Mol Biol	2019	2019-05-16	10.1007/978-1-4939-9434-2_9																	29555976	miR-1204 targets VDR to promotes epithelial-mesenchymal transition and metastasis in breast cancer	Oncogene	2018	2018-03-21	10.1038/s41388-018-0215-2						27819653	An immunostimulatory dual-functional nanocarrier that improves cancer immunochemotherapy	Nat Commun	2016	2016-11-08	10.1038/ncomms13443
31086176	An integrated stress response via PKR suppresses HER2+ cancers and improves trastuzumab therapy	Nat Commun	2019	2019-05-16	10.1038/s41467-019-10138-8																	29550255	Microenvironment-Mediated Mechanisms of Resistance to HER2 Inhibitors Differ between HER2+ Breast Cancer Subtypes	Cell Syst	2018	2018-03-19	10.1016/j.cels.2018.02.001						27808249	ApoA-I mimetic administration, but not increased apoA-I-containing HDL, inhibits tumour growth in a mouse model of inherited breast cancer	Sci Rep	2016	2016-11-04	10.1038/srep36387
31085078	Delivery of Anti-miRNA for Triple-Negative Breast Cancer Therapy Using RNA Nanoparticles Targeting Stem Cell Marker CD133	Mol Ther	2019	2019-05-16	10.1016/j.ymthe.2019.04.018																	29540829	LMTK3 confers chemo-resistance in breast cancer	Oncogene	2018	2018-03-16	10.1038/s41388-018-0197-0						27806319	Ammonium tetrathiomolybdate treatment targets the copper transporter ATP7A and enhances sensitivity of breast cancer to cisplatin	Oncotarget	2016	2016-11-03	10.18632/oncotarget.12992
31081045	Harmine induces anticancer activity in breast cancer cells via targeting TAZ	Int J Oncol	2019	2019-05-14	10.3892/ijo.2019.4777																	29535262	Skp2-dependent reactivation of AKT drives resistance to PI3K inhibitors	Sci Signal	2018	2018-03-15	10.1126/scisignal.aao3810						27806313	Recombinant oncolytic poliovirus, PVSRIPO, has potent cytotoxic and innate inflammatory effects, mediating therapy in human breast and prostate cancer xenograft models	Oncotarget	2016	2016-11-03	10.18632/oncotarget.12975
31077613	Epigenetic inhibition of the tumor suppressor ARHI by light at night-induced circadian melatonin disruption mediates STAT3-driven paclitaxel resistance in breast cancer	J Pineal Res	2019	2019-05-12	10.1111/jpi.12586																	29532339	Characterizing the efficacy of cancer therapeutics in patient-derived xenograft models of metastatic breast cancer	Breast Cancer Res Treat	2018	2018-03-14	10.1007/s10549-018-4748-4						27775705	PIM1 kinase inhibition as a targeted therapy against triple-negative breast tumors with elevated MYC expression	Nat Med	2016	2016-11-08	10.1038/nm.4213
31076498	A Ca(2+)-ATPase Regulates E-cadherin Biogenesis and Epithelial-Mesenchymal Transition in Breast Cancer Cells	Mol Cancer Res	2019	2019-05-12	10.1158/1541-7786.MCR-19-0070																	29528645	Regio- and Stereospecific Synthesis of Oridonin D-Ring Aziridinated Analogues for the Treatment of Triple-Negative Breast Cancer via Mediated Irreversible Covalent Warheads	J Med Chem	2018	2018-03-13	10.1021/acs.jmedchem.7b01514						27775704	PIM1 kinase regulates cell death, tumor growth and chemotherapy response in triple-negative breast cancer	Nat Med	2016	2016-11-08	10.1038/nm.4198
31068208	Anti-EMT properties of CoQ0 attributed to PI3K/AKT/NFKB/MMP-9 signaling pathway through ROS-mediated apoptosis	J Exp Clin Cancer Res	2019	2019-05-10	10.1186/s13046-019-1196-x																	29518411	Efficacy and tolerability of AFPep, a cyclic peptide with anti-breast cancer properties	Toxicol Appl Pharmacol	2018	2018-03-09	10.1016/j.taap.2018.03.004						27768598	Chemotherapy enriches for an invasive triple-negative breast tumor cell subpopulation expressing a precursor form of N-cadherin on the cell surface	Oncotarget	2016	2016-10-22	10.18632/oncotarget.12767
31062206	Discovery of CCL18 antagonist blocking breast cancer metastasis	Clin Exp Metastasis	2019	2019-05-08	10.1007/s10585-019-09965-2																	29518137	Sulforaphane potentiates anticancer effects of doxorubicin and attenuates its cardiotoxicity in a breast cancer model	PLoS One	2018	2018-03-09	10.1371/journal.pone.0193918						27765027	Ridaforolimus (MK-8669) synergizes with Dalotuzumab (MK-0646) in hormone-sensitive breast cancer	BMC Cancer	2016	2016-10-22	10.1186/s12885-016-2847-3
31062127	Bishonokiol A inhibits breast cancer cell invasion and migration by suppressing hypoxia inducible factor-1α	J Bioenerg Biomembr	2019	2019-05-08	10.1007/s10863-019-09799-3																	29510720	The hypoxic tumor microenvironment in vivo selects the cancer stem cell fate of breast cancer cells	Breast Cancer Res	2018	2018-03-08	10.1186/s13058-018-0944-8						27756881	Targeting the cancer-associated fibroblasts as a treatment in triple-negative breast cancer	Oncotarget	2016	2016-10-21	10.18632/oncotarget.12658
31061501	The transcription factor CBFB suppresses breast cancer through orchestrating translation and transcription	Nat Commun	2019	2019-05-08	10.1038/s41467-019-10102-6																	29507310	Periostin blockade overcomes chemoresistance via restricting the expansion of mesenchymal tumor subpopulations in breast cancer	Sci Rep	2018	2018-03-07	10.1038/s41598-018-22340-7						27740936	Reduced PAK1 activity sensitizes FA/BRCA-proficient breast cancer cells to PARP inhibition	Oncotarget	2016	2016-10-15	10.18632/oncotarget.12576
31061459	A microfluidic assay for the quantification of the metastatic propensity of breast cancer specimens	Nat Biomed Eng	2019	2019-05-08	10.1038/s41551-019-0400-9																	29496539	Sabutoclax, pan-active BCL-2 protein family antagonist, overcomes drug resistance and eliminates cancer stem cells in breast cancer	Cancer Lett	2018	2018-03-03	10.1016/j.canlet.2018.02.036						27728808	Enhancing the Cytotoxic Effects of PARP Inhibitors with DNA Demethylating Agents - A Potential Therapy for Cancer	Cancer Cell	2016	2016-10-12	10.1016/j.ccell.2016.09.002
31060334	In-cell determination of Lactate Dehydrogenase Activity in a Luminal Breast Cancer Model ⁻ ex vivo Investigation of Excised Xenograft Tumor Slices Using dDNP Hyperpolarized [1-(13)C]pyruvate	Sensors (Basel)	2019	2019-05-08	10.3390/s19092089																	29487338	Lysine methyltransferase SMYD2 promotes triple negative breast cancer progression	Cell Death Dis	2018	2018-03-01	10.1038/s41419-018-0347-x						27725631	Cancer-associated fibroblast-secreted CXCL16 attracts monocytes to promote stroma activation in triple-negative breast cancers	Nat Commun	2016	2016-10-12	10.1038/ncomms13050
31048190	Schisandrin A inhibits triple negative breast cancer cells by regulating Wnt/ER stress signaling pathway	Biomed Pharmacother	2019	2019-05-04	10.1016/j.biopha.2019.108922																	29480818	Pharmacological targeting of MYC-regulated IRE1/XBP1 pathway suppresses MYC-driven breast cancer	J Clin Invest	2018	2018-02-27	10.1172/JCI95873						27687593	CARP-1 functional mimetics are novel inhibitors of drug-resistant triple negative breast cancers	Oncotarget	2016	2016-10-01	10.18632/oncotarget.12333
31046118	Intraductal fulvestrant for therapy of ERα-positive ductal carcinoma in situ of the breast: a preclinical study	Carcinogenesis	2019	2019-05-03	10.1093/carcin/bgz084																	29463820	Correlation of 360-degree Surface Mapping In Vivo Bioluminescence with Multi-Spectral Optoacoustic Tomography in Human Xenograft Tumor Models	Sci Rep	2018	2018-02-22	10.1038/s41598-018-21668-4						27641504	A Biobank of Breast Cancer Explants with Preserved Intra-tumor Heterogeneity to Screen Anticancer Compounds	Cell	2016	2016-09-20	10.1016/j.cell.2016.08.041
31044647	Immuno-PET Imaging of the Programmed Cell Death-1 Ligand (PD-L1) Using a Zirconium-89 Labeled Therapeutic Antibody, Avelumab	Mol Imaging	2019	2019-05-03	10.1177/1536012119829986																	29456240	Novel synthetic bisindolylmaleimide alkaloids inhibit STAT3 activation by binding to the SH2 domain and suppress breast xenograft tumor growth	Oncogene	2018	2018-02-20	10.1038/s41388-017-0076-0						27641360	Local microRNA delivery targets Palladin and prevents metastatic breast cancer	Nat Commun	2016	2016-09-20	10.1038/ncomms12868
31032902	Abrogation of myofibroblast activities in metastasis and fibrosis by methyltransferase inhibition	Int J Cancer	2019	2019-04-30	10.1002/ijc.32376																	29452640	Serine Catabolism by SHMT2 Is Required for Proper Mitochondrial Translation Initiation and Maintenance of Formylmethionyl-tRNAs	Mol Cell	2018	2018-02-18	10.1016/j.molcel.2018.01.024						27581495	Methylparaben stimulates tumor initiating cells in ER+ breast cancer models	J Appl Toxicol	2017	2016-09-02	10.1002/jat.3374
31029906	Reactive oxygen species mediate the chemopreventive effects of syringin in breast cancer cells	Phytomedicine	2019	2019-04-29	10.1016/j.phymed.2019.152844																	29452350	Extra-virgin olive oil contains a metabolo-epigenetic inhibitor of cancer stem cells	Carcinogenesis	2018	2018-02-17	10.1093/carcin/bgy023						27572267	Glycosylation and stabilization of programmed death ligand-1 suppresses T-cell activity	Nat Commun	2016	2016-08-31	10.1038/ncomms12632
31028203	Naloxone Counteracts the Promoting Tumor Growth Effects Induced by Morphine in an Animal Model of Triple-negative Breast Cancer	In Vivo	2019	2019-04-28	10.21873/invivo.11545																	29416003	The antitumor natural product tanshinone IIA inhibits protein kinase C and acts synergistically with 17-AAG	Cell Death Dis	2018	2018-02-09	10.1038/s41419-017-0247-5						27564114	Defining the transcriptional and biological response to CDK4/6 inhibition in relation to ER+/HER2- breast cancer	Oncotarget	2016	2016-08-27	10.18632/oncotarget.11588
31024042	Repression of miR-135b-5p promotes metastasis of early-stage breast cancer by regulating downstream target SDCBP	Lab Invest	2019	2019-04-27	10.1038/s41374-019-0258-1																	29415817	Heterologous human/rat HER2-specific exosome-targeted T cell vaccine stimulates potent humoral and CTL responses leading to enhanced circumvention of HER2 tolerance in double transgenic HLA-A2/HER2 mice	Vaccine	2018	2018-02-09	10.1016/j.vaccine.2018.01.078						27560921	Image-Guided Radiotherapy Targets Macromolecules through Altering the Tumor Microenvironment	Mol Pharm	2016	2016-08-26	10.1021/acs.molpharmaceut.6b00465
31019654	Dihydrotanshinone-Induced NOX5 Activation Inhibits Breast Cancer Stem Cell through the ROS/Stat3 Signaling Pathway	Oxid Med Cell Longev	2019	2019-04-26	10.1155/2019/9296439																	29396474	Nicotine associated breast cancer in smokers is mediated through high level of EZH2 expression which can be reversed by methyltransferase inhibitor DZNepA	Cell Death Dis	2018	2018-02-04	10.1038/s41419-017-0224-z						27557521	Activation of HERV-K Env protein is essential for tumorigenesis and metastasis of breast cancer cells	Oncotarget	2016	2016-08-25	10.18632/oncotarget.11455
31018151	FA-NBs-IR780: Novel multifunctional nanobubbles as molecule-targeted ultrasound contrast agents for accurate diagnosis and photothermal therapy of cancer	Cancer Lett	2019	2019-04-25	10.1016/j.canlet.2019.04.023																	29392581	A novel patient-derived xenograft model for claudin-low triple-negative breast cancer	Breast Cancer Res Treat	2018	2018-02-03	10.1007/s10549-018-4685-2						27555377	Minocycline, a putative neuroprotectant, co-administered with doxorubicin-cyclophosphamide chemotherapy in a xenograft model of triple-negative breast cancer	Exp Toxicol Pathol	2016	2016-08-25	10.1016/j.etp.2016.08.001
31015230	Methylation of C/EBPα by PRMT1 Inhibits Its Tumor-Suppressive Function in Breast Cancer	Cancer Res	2019	2019-04-25	10.1158/0008-5472.CAN-18-3211																	29389559	The apple polyphenol phloretin inhibits breast cancer cell migration and proliferation via inhibition of signals by type 2 glucose transporter	J Food Drug Anal	2018	2018-02-02	10.1016/j.jfda.2017.03.009						27553708	Stratification and therapeutic potential of PML in metastatic breast cancer	Nat Commun	2016	2016-08-25	10.1038/ncomms12595
31011573	Atorvastatin Inhibits Breast Cancer Cells by Downregulating PTEN/AKT Pathway via Promoting Ras Homolog Family Member B (RhoB)	Biomed Res Int	2019	2019-04-24	10.1155/2019/3235021																	29386107	Targeting the Vulnerability of RB Tumor Suppressor Loss in Triple-Negative Breast Cancer	Cell Rep	2018	2018-02-02	10.1016/j.celrep.2018.01.022						27542255	Radiofrequency hyperthermia promotes the therapeutic effects on chemotherapeutic-resistant breast cancer when combined with heat shock protein promoter-controlled HSV-TK gene therapy: Toward imaging-guided interventional gene therapy	Oncotarget	2016	2016-08-20	10.18632/oncotarget.11346
31009625	Synergistic effects of 7-O-geranylquercetin and siRNAs on the treatment of human breast cancer	Life Sci	2019	2019-04-23	10.1016/j.lfs.2019.04.047																	29371707	Illuminating MSK1's role in tumour dormancy	Nat Cell Biol	2018	2018-01-27	10.1038/s41556-018-0035-1						27524420	Twist1 promotes breast cancer invasion and metastasis by silencing Foxa1 expression	Oncogene	2017	2016-08-16	10.1038/onc.2016.286
31006104	A novel RNA aptamer identifies plasma membrane ATP synthase beta subunit as an early marker and therapeutic target in aggressive cancer	Breast Cancer Res Treat	2019	2019-04-22	10.1007/s10549-019-05174-3																	29371698	Rab25 augments cancer cell invasiveness through a β1 integrin/EGFR/VEGF-A/Snail signaling axis and expression of fascin	Exp Mol Med	2018	2018-01-27	10.1038/emm.2017.248						27484095	Integrated molecular pathway analysis informs a synergistic combination therapy targeting PTEN/PI3K and EGFR pathways for basal-like breast cancer	BMC Cancer	2016	2016-08-04	10.1186/s12885-016-2609-2
31005809	DT-13 suppresses breast cancer metastasis by modulating PLOD2 in the adipocytes microenvironment	Phytomedicine	2019	2019-04-22	10.1016/j.phymed.2018.12.001																	29368289	Liposomal Irinotecan Accumulates in Metastatic Lesions, Crosses the Blood-Tumor Barrier (BTB), and Prolongs Survival in an Experimental Model of Brain Metastases of Triple Negative Breast Cancer	Pharm Res	2018	2018-01-26	10.1007/s11095-017-2278-0						27473585	Increased sensitivity of African American triple negative breast cancer cells to nitric oxide-induced mitochondria-mediated apoptosis	BMC Cancer	2016	2016-07-31	10.1186/s12885-016-2547-z
31003140	Methylglyoxal in combination with 5-Fluorouracil elicits improved chemosensitivity in breast cancer through apoptosis and cell cycle inhibition	Biomed Pharmacother	2019	2019-04-20	10.1016/j.biopha.2019.108855																	29358704	MSK1 regulates luminal cell differentiation and metastatic dormancy in ER(+) breast cancer	Nat Cell Biol	2018	2018-01-24	10.1038/s41556-017-0021-z						27469490	Folate-Chitosan Nanoparticles Loaded with Ursolic Acid Confer Anti-Breast Cancer Activities in vitro and in vivo	Sci Rep	2016	2016-07-30	10.1038/srep30782
31002134	LncRNA MAFG-AS1 promotes the aggressiveness of breast carcinoma through regulating miR-339-5p/MMP15	Eur Rev Med Pharmacol Sci	2019	2019-04-20	10.26355/eurrev_201904_17561																	29350308	The PPARγ agonist efatutazone delays invasive progression and induces differentiation of ductal carcinoma in situ	Breast Cancer Res Treat	2018	2018-01-20	10.1007/s10549-017-4649-y						27424289	GSK-3 inhibition overcomes chemoresistance in human breast cancer	Cancer Lett	2016	2016-07-18	10.1016/j.canlet.2016.07.006
30999914	Ai-lncRNA EGOT enhancing autophagy sensitizes paclitaxel cytotoxicity via upregulation of ITPR1 expression by RNA-RNA and RNA-protein interactions in human cancer	Mol Cancer	2019	2019-04-20	10.1186/s12943-019-1017-z																	29345342	Frontline Science: High fat diet and leptin promote tumor progression by inducing myeloid-derived suppressor cells	J Leukoc Biol	2018	2018-01-19	10.1002/JLB.4HI0517-210R						27387452	A new oridonin analog suppresses triple-negative breast cancer cells and tumor growth via the induction of death receptor 5	Cancer Lett	2016	2016-07-09	10.1016/j.canlet.2016.06.024
30998356	Design and Optimization Leading to an Orally Active TTK Protein Kinase Inhibitor with Robust Single Agent Efficacy	J Med Chem	2019	2019-04-19	10.1021/acs.jmedchem.8b01869																	29343615	Growth of human breast cancers in Peromyscus	Dis Model Mech	2018	2018-01-19	10.1242/dmm.031302						27363025	Regression of experimental NIS-expressing breast cancer brain metastases in response to radioiodide/gemcitabine dual therapy	Oncotarget	2016	2016-07-01	10.18632/oncotarget.10238
30996079	Resistance to neoadjuvant chemotherapy in triple-negative breast cancer mediated by a reversible drug-tolerant state	Sci Transl Med	2019	2019-04-19	10.1126/scitranslmed.aav0936																	29342134	Chromosomal instability drives metastasis through a cytosolic DNA response	Nature	2018	2018-01-18	10.1038/nature25432						27310425	Maximiscin Induces DNA Damage, Activates DNA Damage Response Pathways, and Has Selective Cytotoxic Activity against a Subtype of Triple-Negative Breast Cancer	J Nat Prod	2016	2016-06-17	10.1021/acs.jnatprod.6b00290
30994323	Light-Enhanced O(2)-Evolving Nanoparticles Boost Photodynamic Therapy To Elicit Antitumor Immunity	ACS Appl Mater Interfaces	2019	2019-04-18	10.1021/acsami.9b03541																	29341018	Magnetic Resonance Spectroscopy Studies of Mouse Models of Cancer	Methods Mol Biol	2018	2018-01-18	10.1007/978-1-4939-7531-0_20						27302409	Phototheranostics of CD44-positive cell populations in triple negative breast cancer	Sci Rep	2016	2016-06-16	10.1038/srep27871
30992305	Dual TGFβ/BMP Pathway Inhibition Enables Expansion and Characterization of Multiple Epithelial Cell Types of the Normal and Cancerous Breast	Mol Cancer Res	2019	2019-04-18	10.1158/1541-7786.MCR-19-0165																	29311658	Local delivery of hormonal therapy with silastic tubing for prevention and treatment of breast cancer	Sci Rep	2018	2018-01-10	10.1038/s41598-017-18436-1						27270588	Combination inhibition of PI3K and mTORC1 yields durable remissions in mice bearing orthotopic patient-derived xenografts of HER2-positive breast cancer brain metastases	Nat Med	2016	2016-06-09	10.1038/nm.4120
30989461	Downregulation of APE1 potentiates breast cancer cells to olaparib by inhibiting PARP-1 expression	Breast Cancer Res Treat	2019	2019-04-17	10.1007/s10549-019-05189-w																	29310608	Epoxyazadiradione suppresses breast tumor growth through mitochondrial depolarization and caspase-dependent apoptosis by targeting PI3K/Akt pathway	BMC Cancer	2018	2018-01-10	10.1186/s12885-017-3876-2						27259262	MLLT11/AF1q boosts oncogenic STAT3 activity through Src-PDGFR tyrosine kinase signaling	Oncotarget	2016	2016-06-04	10.18632/oncotarget.9759
30983539	A drug response predictor to guide treatment for breast cancer	Pharmacogenomics	2019	2019-04-16	10.2217/pgs-2018-0195																	29291741	Identifying biomarkers of breast cancer micrometastatic disease in bone marrow using a patient-derived xenograft mouse model	Breast Cancer Res	2018	2018-01-03	10.1186/s13058-017-0927-1						27259150	Modulated Expression of Specific tRNAs Drives Gene Expression and Cancer Progression	Cell	2016	2016-06-04	10.1016/j.cell.2016.05.046
30983514	MiR-202-5p/PTEN mediates doxorubicin-resistance of breast cancer cells via PI3K/Akt signaling pathway	Cancer Biol Ther	2019	2019-04-16	10.1080/15384047.2019.1591674																	29288540	Expansion of human γδ T cells for adoptive immunotherapy using a bisphosphonate prodrug	Cancer Sci	2018	2017-12-31	10.1111/cas.13491						27255535	Selective activity of deguelin identifies therapeutic targets for androgen receptor-positive breast cancer	Breast Cancer Res Treat	2016	2016-06-04	10.1007/s10549-016-3841-9
30979686	Overexpression of PIMREG promotes breast cancer aggressiveness via constitutive activation of NF-κB signaling	EBioMedicine	2019	2019-04-14	10.1016/j.ebiom.2019.04.001																	29274508	A Heparin Binding Motif Rich in Arginine and Lysine is the Functional Domain of YKL-40	Neoplasia	2018	2017-12-24	10.1016/j.neo.2017.11.011						27229859	Selective mode of action of plumbagin through BRCA1 deficient breast cancer stem cells	BMC Cancer	2016	2016-05-28	10.1186/s12885-016-2372-4
30977117	Integration of whole-genome sequencing and functional screening identifies a prognostic signature for lung metastasis in triple-negative breast cancer	Int J Cancer	2019	2019-04-13	10.1002/ijc.32329																	29258739	Combination Immunotherapy of MUC1 mRNA Nano-vaccine and CTLA-4 Blockade Effectively Inhibits Growth of Triple Negative Breast Cancer	Mol Ther	2018	2017-12-21	10.1016/j.ymthe.2017.10.020						27225120	Carcinoma-astrocyte gap junctions promote brain metastasis by cGAMP transfer	Nature	2016	2016-05-27	10.1038/nature18268
30975544	Vitamin C supplementation expands the therapeutic window of BETi for triple negative breast cancer	EBioMedicine	2019	2019-04-13	10.1016/j.ebiom.2019.04.006																	29247885	Hypoxia Inducible Factors Modify Collagen I Fibers in MDA-MB-231 Triple Negative Breast Cancer Xenografts	Neoplasia	2018	2017-12-17	10.1016/j.neo.2017.11.010						27223428	Radiation-enhanced therapeutic targeting of galectin-1 enriched malignant stroma in triple negative breast cancer	Oncotarget	2016	2016-05-26	10.18632/oncotarget.9490
30975104	FKBPL and its peptide derivatives inhibit endocrine therapy resistant cancer stem cells and breast cancer metastasis by downregulating DLL4 and Notch4	BMC Cancer	2019	2019-04-13	10.1186/s12885-019-5500-0																	29247596	miR-191/DAB2 axis regulates the tumorigenicity of estrogen receptor-positive breast cancer	IUBMB Life	2018	2017-12-17	10.1002/iub.1705						27223426	Platelet factor 4 is produced by subsets of myeloid cells in premetastatic lung and inhibits tumor metastasis	Oncotarget	2017	2016-05-26	10.18632/oncotarget.9486
30973715	[(18)F]-SuPAR: A Radiofluorinated Probe for Noninvasive Imaging of DNA Damage-Dependent Poly(ADP-ribose) Polymerase Activity	Bioconjug Chem	2019	2019-04-12	10.1021/acs.bioconjchem.9b00089																	29235476	Breast cancer metastasis suppressor OTUD1 deubiquitinates SMAD7	Nat Commun	2017	2017-12-14	10.1038/s41467-017-02029-7						27220365	The effect of soluble E-selectin on tumor progression and metastasis	BMC Cancer	2016	2016-05-26	10.1186/s12885-016-2366-2
30970626	Anticancer Activities of Thymus vulgaris L. in Experimental Breast Carcinoma in Vivo and in Vitro	Int J Mol Sci	2019	2019-04-12	10.3390/ijms20071749																	29212525	Establishing and characterizing patient-derived xenografts using pre-chemotherapy percutaneous biopsy and post-chemotherapy surgical samples from a prospective neoadjuvant breast cancer study	Breast Cancer Res	2017	2017-12-08	10.1186/s13058-017-0920-8						27177833	Noscapine chemosensitization enhances docetaxel anticancer activity and nanocarrier uptake in triple negative breast cancer	Exp Cell Res	2016	2016-05-15	10.1016/j.yexcr.2016.05.006
30967627	The miR-186-3p/EREG axis orchestrates tamoxifen resistance and aerobic glycolysis in breast cancer cells	Oncogene	2019	2019-04-11	10.1038/s41388-019-0817-3																	29207902	Analgesics promote welfare and sustain tumour growth in orthotopic 4T1 and B16 mouse cancer models	Lab Anim	2018	2017-12-07	10.1177/0023677217739934						27154416	Characterization of patient-derived tumor xenografts (PDXs) as models for estrogen receptor positive (ER+HER2- and ER+HER2+) breast cancers	J Steroid Biochem Mol Biol	2017	2016-05-08	10.1016/j.jsbmb.2016.05.001
30963174	β-hCG-induced mutant BRCA1 ignites drug resistance in susceptible breast tissue	Carcinogenesis	2019	2019-04-10	10.1093/carcin/bgz070																	29207185	Novel multi‑kinase inhibitor, T03 inhibits Taxol‑resistant breast cancer	Mol Med Rep	2018	2017-12-06	10.3892/mmr.2017.8179						27129153	Repurposing cephalosporin antibiotics as pro-senescent radiosensitizers	Oncotarget	2016	2016-04-30	10.18632/oncotarget.8984
30962322	Neutralization of BCL-2/X(L) Enhances the Cytotoxicity of T-DM1 In Vivo	Mol Cancer Ther	2019	2019-04-10	10.1158/1535-7163.MCT-18-0743																	29158480	Reversal of drug-resistance by noscapine chemo-sensitization in docetaxel resistant triple negative breast cancer	Sci Rep	2017	2017-11-22	10.1038/s41598-017-15531-1						27119227	Effective treatment of ductal carcinoma in situ with a HER-2- targeted alpha-particle emitting radionuclide in a preclinical model of human breast cancer	Oncotarget	2016	2016-04-28	10.18632/oncotarget.8949
30959180	Targeted chemo-sonodynamic therapy treatment of breast tumours using ultrasound responsive microbubbles loaded with paclitaxel, doxorubicin and Rose Bengal	Eur J Pharm Biopharm	2019	2019-04-09	10.1016/j.ejpb.2019.04.003																	29130389	Anti-cancer effects of F16: A novel vascular endothelial growth factor receptor-specific inhibitor	Tumour Biol	2017	2017-11-14	10.1177/1010428317726841						27105525	Inulanolide A as a new dual inhibitor of NFAT1-MDM2 pathway for breast cancer therapy	Oncotarget	2016	2016-04-23	10.18632/oncotarget.8873
30957988	Protein arginine methyltransferase 5: A novel therapeutic target for triple-negative breast cancers	Cancer Med	2019	2019-04-09	10.1002/cam4.2114																	29127189	Autophagy promotes escape from phosphatidylinositol 3-kinase inhibition in estrogen receptor-positive breast cancer	FASEB J	2018	2017-11-12	10.1096/fj.201700477R						27097807	Withaferin A inhibits in vivo growth of breast cancer cells accelerated by Notch2 knockdown	Breast Cancer Res Treat	2016	2016-04-22	10.1007/s10549-016-3795-y
30957572	pH sensitive peptide functionalized nanoparticles for co-delivery of erlotinib and DAPT to restrict the progress of triple negative breast cancer	Drug Deliv	2019	2019-04-09	10.1080/10717544.2019.1576801																	29110616	Diallyl Disulfide Inhibits Breast Cancer Stem Cell Progression and Glucose Metabolism by Targeting CD44/PKM2/AMPK Signaling	Curr Cancer Drug Targets	2018	2017-11-08	10.2174/1568009617666171024165657						27086914	The oleocanthal-based homovanillyl sinapate as a novel c-Met inhibitor	Oncotarget	2016	2016-04-19	10.18632/oncotarget.8681
30956264	Triptolide Suppresses Growth of Breast Cancer by Targeting HMGB1 in Vitro and in Vivo	Biol Pharm Bull	2019	2019-04-09	10.1248/bpb.b18-00818																	29109513	Targeting Androgen Receptor in Treating HER2 Positive Breast Cancer	Sci Rep	2017	2017-11-08	10.1038/s41598-017-14607-2						27060208	The autophagy inhibitor chloroquine targets cancer stem cells in triple negative breast cancer by inducing mitochondrial damage and impairing DNA break repair	Cancer Lett	2016	2016-04-10	10.1016/j.canlet.2016.04.002
30952634	Targeting the Temporal Dynamics of Hypoxia-Induced Tumor-Secreted Factors Halts Tumor Migration	Cancer Res	2019	2019-04-07	10.1158/0008-5472.CAN-18-3151																	29084210	ZEB1-repressed microRNAs inhibit autocrine signaling that promotes vascular mimicry of breast cancer cells	Oncogene	2018	2017-10-31	10.1038/onc.2017.356						27050525	ERRα-Regulated Lactate Metabolism Contributes to Resistance to Targeted Therapies in Breast Cancer	Cell Rep	2016	2016-04-07	10.1016/j.celrep.2016.03.026
30945389	Combination of tanshinone IIA and doxorubicin possesses synergism and attenuation effects on doxorubicin in the treatment of breast cancer	Phytother Res	2019	2019-04-05	10.1002/ptr.6353																	29077410	Delayed Sequential Co-Delivery of Gefitinib and Doxorubicin for Targeted Combination Chemotherapy	Mol Pharm	2017	2017-10-28	10.1021/acs.molpharmaceut.7b00669						27050072	A combinational therapy of EGFR-CAR NK cells and oncolytic herpes simplex virus 1 for breast cancer brain metastases	Oncotarget	2016	2016-04-07	10.18632/oncotarget.8526
30945383	Tumor necrosis factor receptor-associated factor 6 contributes to malignant behavior of human cancers through promoting AKT ubiquitination and phosphorylation	Cancer Sci	2019	2019-04-05	10.1111/cas.14012																	29074857	Methods to Evaluate Cell Growth, Viability, and Response to Treatment in a Tissue Engineered Breast Cancer Model	Sci Rep	2017	2017-10-28	10.1038/s41598-017-14326-8						27030401	Monitoring Apoptosis of Breast Cancer Xenograft After Paclitaxel Treatment With 99mTc-Labeled Duramycin SPECT/CT	Mol Imaging	2016	2016-04-01	10.1177/1536012115624918
30940661	Epigenetic Regulation of NAMPT by NAMPT-AS Drives Metastatic Progression in Triple-Negative Breast Cancer	Cancer Res	2019	2019-04-04	10.1158/0008-5472.CAN-18-3418																	29059153	Nutrient sensor O-GlcNAc transferase controls cancer lipid metabolism via SREBP-1 regulation	Oncogene	2018	2017-10-24	10.1038/onc.2017.395						27015562	[Pemetrexed + Sorafenib] lethality is increased by inhibition of ERBB1/2/3-PI3K-NFκB compensatory survival signaling	Oncotarget	2016	2016-03-26	10.18632/oncotarget.8281
30936563	Engineering a HER2-specific antibody-drug conjugate to increase lysosomal delivery and therapeutic efficacy	Nat Biotechnol	2019	2019-04-03	10.1038/s41587-019-0073-7																	29031230	Astatine-211 labeled anti-HER2 5F7 single domain antibody fragment conjugates: radiolabeling and preliminary evaluation	Nucl Med Biol	2018	2017-10-15	10.1016/j.nucmedbio.2017.09.003						27009091	The effects of CEP-37440, an inhibitor of focal adhesion kinase, in vitro and in vivo on inflammatory breast cancer cells	Breast Cancer Res	2016	2016-03-25	10.1186/s13058-016-0694-4
30929299	The direct oral anticoagulants rivaroxaban and dabigatran do not inhibit orthotopic growth and metastasis of human breast cancer in mice	J Thromb Haemost	2019	2019-04-01	10.1111/jth.14443																	28983112	The lncRNA BORG Drives Breast Cancer Metastasis and Disease Recurrence	Sci Rep	2017	2017-10-07	10.1038/s41598-017-12716-6						26993780	Krüppel-like factor 8 activates the transcription of C-X-C cytokine receptor type 4 to promote breast cancer cell invasion, transendothelial migration and metastasis	Oncotarget	2016	2016-03-20	10.18632/oncotarget.8083
30928405	Znhit1 inhibits breast cancer by up-regulating PTEN to deactivate the PI3K/Akt/mTOR pathway	Life Sci	2019	2019-04-01	10.1016/j.lfs.2019.03.067																	28981380	Astrocytes promote progression of breast cancer metastases to the brain via a KISS1-mediated autophagy	Autophagy	2017	2017-10-06	10.1080/15548627.2017.1360466						26980748	Whole transcriptome profiling of patient-derived xenograft models as a tool to identify both tumor and stromal specific biomarkers	Oncotarget	2016	2016-03-17	10.18632/oncotarget.8014
30926634	Enhancing Therapeutic Efficacy of Oncolytic Herpes Simplex Virus-1 with Integrin β1 Blocking Antibody OS2966	Mol Cancer Ther	2019	2019-03-31	10.1158/1535-7163.MCT-18-0953																	28965853	Pharmacological targeting of GLI1 inhibits proliferation, tumor emboli formation and in vivo tumor growth of inflammatory breast cancer cells	Cancer Lett	2017	2017-10-03	10.1016/j.canlet.2017.09.033						26967387	MiR-148a functions to suppress metastasis and serves as a prognostic indicator in triple-negative breast cancer	Oncotarget	2016	2016-03-12	10.18632/oncotarget.7953
30922314	RNA N6-methyladenosine demethylase FTO promotes breast tumor progression through inhibiting BNIP3	Mol Cancer	2019	2019-03-30	10.1186/s12943-019-1004-4																	28925391	EZH2 contributes to the response to PARP inhibitors through its PARP-mediated poly-ADP ribosylation in breast cancer	Oncogene	2018	2017-09-20	10.1038/onc.2017.311						26964031	Triapine potentiates platinum-based combination therapy by disruption of homologous recombination repair	Br J Cancer	2016	2016-03-11	10.1038/bjc.2016.54
30920152	Targeting the ROS/PI3K/AKT/HIF-1α/HK2 axis of breast cancer cells: Combined administration of Polydatin and 2-Deoxy-d-glucose	J Cell Mol Med	2019	2019-03-29	10.1111/jcmm.14276																	28893315	Heterogeneous drug penetrance of veliparib and carboplatin measured in triple negative breast tumors	Breast Cancer Res	2017	2017-09-13	10.1186/s13058-017-0896-4						26950360	Inhibition of fatty acid oxidation as a therapy for MYC-overexpressing triple-negative breast cancer	Nat Med	2016	2016-03-08	10.1038/nm.4055
30918259	Sulfisoxazole inhibits the secretion of small extracellular vesicles by targeting the endothelin receptor A	Nat Commun	2019	2019-03-29	10.1038/s41467-019-09387-4																	28860747	Intracellular "activated" two-photon photodynamic therapy by fluorescent conveyor and photosensitizer co-encapsulating pH-responsive micelles against breast cancer	Int J Nanomedicine	2017	2017-09-02	10.2147/IJN.S140345						26941323	Activation of PKA leads to mesenchymal-to-epithelial transition and loss of tumor-initiating ability	Science	2016	2016-03-05	10.1126/science.aad3680
30918246	Inhibition of USP2 eliminates cancer stem cells and enhances TNBC responsiveness to chemotherapy	Cell Death Dis	2019	2019-03-29	10.1038/s41419-019-1512-6																	28852196	ADAM12-L confers acquired 5-fluorouracil resistance in breast cancer cells	Sci Rep	2017	2017-08-31	10.1038/s41598-017-10468-x						26929200	NR4A1 Antagonists Inhibit β1-Integrin-Dependent Breast Cancer Cell Migration	Mol Cell Biol	2016	2016-03-02	10.1128/MCB.00912-15
30914635	Aberrant FGFR signaling mediates resistance to CDK4/6 inhibitors in ER+ breast cancer	Nat Commun	2019	2019-03-28	10.1038/s41467-019-09068-2																	28849180	Silencing Aurora A leads to re-sensitization of breast cancer cells to Taxol through downregulation of SRC-mediated ERK and mTOR pathways	Oncol Rep	2017	2017-08-30	10.3892/or.2017.5908						26895102	The cancer-testis antigens SPANX-A/C/D and CTAG2 promote breast cancer invasion	Oncotarget	2016	2016-02-20	10.18632/oncotarget.7408
30906868	Dual complementary liposomes inhibit triple-negative breast tumor progression and metastasis	Sci Adv	2019	2019-03-26	10.1126/sciadv.aav5010																	28844713	PAD1 promotes epithelial-mesenchymal transition and metastasis in triple-negative breast cancer cells by regulating MEK1-ERK1/2-MMP2 signaling	Cancer Lett	2017	2017-08-29	10.1016/j.canlet.2017.08.019						26894975	Therapeutic siRNA for drug-resistant HER2-positive breast cancer	Oncotarget	2016	2016-02-20	10.18632/oncotarget.7409
30902074	Molecular iodine exerts antineoplastic effects by diminishing proliferation and invasive potential and activating the immune response in mammary cancer xenografts	BMC Cancer	2019	2019-03-24	10.1186/s12885-019-5437-3																	28826913	Vorinostat and Simvastatin have synergistic effects on triple-negative breast cancer cells via abrogating Rab7 prenylation	Eur J Pharmacol	2017	2017-08-23	10.1016/j.ejphar.2017.08.022						26894974	Nrf2 is the key to chemotherapy resistance in MCF7 breast cancer cells under hypoxia	Oncotarget	2016	2016-02-20	10.18632/oncotarget.7406
30901941	Resveratrol Inhibits the Migration and Metastasis of MDA-MB-231 Human Breast Cancer by Reversing TGF-β1-Induced Epithelial-Mesenchymal Transition	Molecules	2019	2019-03-24	10.3390/molecules24061131																	28821270	Calmodulin-like protein 3 is an estrogen receptor alpha coregulator for gene expression and drug response in a SNP, estrogen, and SERM-dependent fashion	Breast Cancer Res	2017	2017-08-20	10.1186/s13058-017-0890-x						26885688	Comparative effectiveness of light emitting diodes (LEDs) and Lasers in near infrared photoimmunotherapy	Oncotarget	2016	2016-02-18	10.18632/oncotarget.7365
30900382	Study of diffusion-weighted magnetic resonance imaging in the evaluation of the response to AAV2-VEGF-Trap neoadjuvant treatment in a triple-negative breast cancer animal model	Cancer Med	2019	2019-03-23	10.1002/cam4.1963																	28810913	Selinexor (KPT-330) demonstrates anti-tumor efficacy in preclinical models of triple-negative breast cancer	Breast Cancer Res	2017	2017-08-17	10.1186/s13058-017-0878-6						26876179	MCT1 Modulates Cancer Cell Pyruvate Export and Growth of Tumors that Co-express MCT1 and MCT4	Cell Rep	2016	2016-02-16	10.1016/j.celrep.2016.01.057
30898152	Discovery of a natural small-molecule compound that suppresses tumor EMT, stemness and metastasis by inhibiting TGFβ/BMP signaling in triple-negative breast cancer	J Exp Clin Cancer Res	2019	2019-03-23	10.1186/s13046-019-1130-2																	28790197	Breast tumors educate the proteome of stromal tissue in an individualized but coordinated manner	Sci Signal	2017	2017-08-10	10.1126/scisignal.aam8065						26875787	A nanoparticulate pre-chemosensitizer for efficacious chemotherapy of multidrug resistant breast cancer	Sci Rep	2016	2016-02-16	10.1038/srep21459
30898150	Targeting promiscuous heterodimerization overcomes innate resistance to ERBB2 dimerization inhibitors in breast cancer	Breast Cancer Res	2019	2019-03-23	10.1186/s13058-019-1127-y																	28780701	Riluzole synergizes with paclitaxel to inhibit cell growth and induce apoptosis in triple-negative breast cancer	Breast Cancer Res Treat	2017	2017-08-07	10.1007/s10549-017-4435-x						26859680	Marked enhancement of lysosomal targeting and efficacy of ErbB2-targeted drug delivery by HSP90 inhibition	Oncotarget	2016	2016-02-10	10.18632/oncotarget.7231
30898149	Mechanisms involved in IL-15 superagonist enhancement of anti-PD-L1 therapy	J Immunother Cancer	2019	2019-03-23	10.1186/s40425-019-0551-y																	28771473	Novel application of the published kinase inhibitor set to identify therapeutic targets and pathways in triple negative breast cancer subtypes	PLoS One	2017	2017-08-04	10.1371/journal.pone.0177802						26858237	Hsp90 Inhibition Results in Glucocorticoid Receptor Degradation in Association with Increased Sensitivity to Paclitaxel in Triple-Negative Breast Cancer	Horm Cancer	2016	2016-02-10	10.1007/s12672-016-0251-8
30897176	Translation and evaluation of a pre-clinical 5-protein response prediction signature in a breast cancer phase Ib clinical trial	PLoS One	2019	2019-03-22	10.1371/journal.pone.0213892																	28768807	FolamiRs: Ligand-targeted, vehicle-free delivery of microRNAs for the treatment of cancer	Sci Transl Med	2017	2017-08-04	10.1126/scitranslmed.aam9327						26850678	Preclinical and first-in-human phase I studies of KW-2450, an oral tyrosine kinase inhibitor with insulin-like growth factor receptor-1/insulin receptor selectivity	Cancer Sci	2016	2016-02-07	10.1111/cas.12906
30890553	Breast Phyllodes Tumors Recruit and Repolarize Tumor-Associated Macrophages via Secreting CCL5 to Promote Malignant Progression, Which Can Be Inhibited by CCR5 Inhibition Therapy	Clin Cancer Res	2019	2019-03-21	10.1158/1078-0432.CCR-18-3421																	28759041	Oncosis and apoptosis induction by activation of an overexpressed ion channel in breast cancer cells	Oncogene	2017	2017-08-01	10.1038/onc.2017.234						26840082	Antibody targeting facilitates effective intratumoral siRNA nanoparticle delivery to HER2-overexpressing cancer cells	Oncotarget	2016	2016-02-04	10.18632/oncotarget.7076
30885232	MCT-1/miR-34a/IL-6/IL-6R signaling axis promotes EMT progression, cancer stemness and M2 macrophage polarization in triple-negative breast cancer	Mol Cancer	2019	2019-03-20	10.1186/s12943-019-0988-0																	28757207	Focal Adhesion- and IGF1R-Dependent Survival and Migratory Pathways Mediate Tumor Resistance to mTORC1/2 Inhibition	Mol Cell	2017	2017-08-01	10.1016/j.molcel.2017.06.033						26821678	The fibroblast Tiam1-osteopontin pathway modulates breast cancer invasion and metastasis	Breast Cancer Res	2016	2016-01-30	10.1186/s13058-016-0674-8
30880516	Application of luteinizing hormone-releasing hormone-ferrosoferric oxide nanoparticles in targeted imaging of breast tumors	J Int Med Res	2019	2019-03-19	10.1177/0300060519834457																	28695300	New FTY720-docetaxel nanoparticle therapy overcomes FTY720-induced lymphopenia and inhibits metastatic breast tumour growth	Breast Cancer Res Treat	2017	2017-07-12	10.1007/s10549-017-4380-8						26820963	Pharmacokinetics and Pharmacodynamics in Breast Cancer Animal Models	Methods Mol Biol	2016	2016-01-29	10.1007/978-1-4939-3444-7_23
30877108	Pan-TAM Tyrosine Kinase Inhibitor BMS-777607 Enhances Anti-PD-1 mAb Efficacy in a Murine Model of Triple-Negative Breast Cancer	Cancer Res	2019	2019-03-17	10.1158/0008-5472.CAN-18-2614																	28625568	The olive oil phenolic (-)-oleocanthal modulates estrogen receptor expression in luminal breast cancer in vitro and in vivo and synergizes with tamoxifen treatment	Eur J Pharmacol	2017	2017-06-20	10.1016/j.ejphar.2017.06.019						26818212	Enhanced performance of macrophage-encapsulated nanoparticle albumin-bound-paclitaxel in hypo-perfused cancer lesions	Nanoscale	2016	2016-01-29	10.1039/c5nr07796f
30873822	Modulation of Mitochondrial ERβ Expression Inhibits Triple-Negative Breast Cancer Tumor Progression by Activating Mitochondrial Function	Cell Physiol Biochem	2019	2019-03-16	10.33594/000000034																	28618929	Anti-tumorigenic effects of a novel digitoxin derivative on both estrogen receptor-positive and triple-negative breast cancer cells	Tumour Biol	2017	2017-06-17	10.1177/1010428317705331						26818199	p53 deficiency linked to B cell translocation gene 2 (BTG2) loss enhances metastatic potential by promoting tumor growth in primary and metastatic sites in patient-derived xenograft (PDX) models of triple-negative breast cancer	Breast Cancer Res	2016	2016-01-29	10.1186/s13058-016-0673-9
30873673	Cationic liposome codelivering PI3K pathway regulator improves the response of BRCA1-deficient breast cancer cells to PARP1 inhibition	J Cell Biochem	2019	2019-03-16	10.1002/jcb.28574																	28609680	Characterization and Targeting of Platelet-Derived Growth Factor Receptor alpha (PDGFRA) in Inflammatory Breast Cancer (IBC)	Neoplasia	2017	2017-06-14	10.1016/j.neo.2017.03.002						26804171	WASF3 provides the conduit to facilitate invasion and metastasis in breast cancer cells through HER2/HER3 signaling	Oncogene	2016	2016-01-26	10.1038/onc.2015.527
30867138	Anti-metastatic activity of MPT0G211, a novel HDAC6 inhibitor, in human breast cancer cells in vitro and in vivo	Biochim Biophys Acta Mol Cell Res	2019	2019-03-15	10.1016/j.bbamcr.2019.03.003																	28581527	Targeting EphA2 impairs cell cycle progression and growth of basal-like/triple-negative breast cancers	Oncogene	2017	2017-06-06	10.1038/onc.2017.170						26791520	Trastuzumab improves tumor perfusion and vascular delivery of cytotoxic therapy in a murine model of HER2+ breast cancer: preliminary results	Breast Cancer Res Treat	2016	2016-01-22	10.1007/s10549-016-3680-8
30866997	clonealign: statistical integration of independent single-cell RNA and DNA sequencing data from human cancers	Genome Biol	2019	2019-03-15	10.1186/s13059-019-1645-z																	28581518	Activation of tumor suppressor LKB1 by honokiol abrogates cancer stem-like phenotype in breast cancer via inhibition of oncogenic Stat3	Oncogene	2017	2017-06-06	10.1038/onc.2017.164						26785163	Tumor Microenvironment-Mediated Construction and Deconstruction of Extracellular Drug-Delivery Depots	Nano Lett	2016	2016-01-20	10.1021/acs.nanolett.5b04343
30865940	In vivo imaging and biodistribution of near infrared dye loaded brain-metastatic-breast-cancer-cell-membrane coated polymeric nanoparticles	Nanotechnology	2019	2019-03-14	10.1088/1361-6528/ab0f46																	28566428	Rational combination therapy with PARP and MEK inhibitors capitalizes on therapeutic liabilities in RAS mutant cancers	Sci Transl Med	2017	2017-06-02	10.1126/scitranslmed.aal5148						26779812	Blocking c-Met-mediated PARP1 phosphorylation enhances anti-tumor effects of PARP inhibitors	Nat Med	2016	2016-01-19	10.1038/nm.4032
30860872	The emerging role of xanthine oxidase inhibition for suppression of breast cancer cell migration and metastasis associated with hypercholesterolemia	FASEB J	2019	2019-03-13	10.1096/fj.201802415RR																	28532420	Going beyond genetics to discover cancer targets	Genome Biol	2017	2017-05-24	10.1186/s13059-017-1238-7						26744318	MicroRNA 100 sensitizes luminal A breast cancer cells to paclitaxel treatment in part by targeting mTOR	Oncotarget	2016	2016-01-09	10.18632/oncotarget.6790
30860605	Characterization of triple-negative breast cancer preclinical models provides functional evidence of metastatic progression	Int J Cancer	2019	2019-03-13	10.1002/ijc.32270																	28531218	Autophagy inhibitor facilitates gefitinib sensitivity in vitro and in vivo by activating mitochondrial apoptosis in triple negative breast cancer	PLoS One	2017	2017-05-23	10.1371/journal.pone.0177694						26744260	Norstictic Acid Inhibits Breast Cancer Cell Proliferation, Migration, Invasion, and In Vivo Invasive Growth Through Targeting C-Met	Phytother Res	2016	2016-01-09	10.1002/ptr.5551
30860347	Micellar Formulation of Talazoparib and Buparlisib for Enhanced DNA Damage in Breast Cancer Chemoradiotherapy	ACS Appl Mater Interfaces	2019	2019-03-13	10.1021/acsami.9b02408																	28520410	Proteolytically Stable Cyclic Decapeptide for Breast Cancer Cell Targeting	J Med Chem	2017	2017-05-19	10.1021/acs.jmedchem.7b00163						26735014	Response and resistance to BET bromodomain inhibitors in triple-negative breast cancer	Nature	2016	2016-01-07	10.1038/nature16508
30852762	Bazedoxifene is a novel IL-6/GP130 inhibitor for treating triple-negative breast cancer	Breast Cancer Res Treat	2019	2019-03-11	10.1007/s10549-019-05183-2																	28506312	Pathomimetic avatars reveal divergent roles of microenvironment in invasive transition of ductal carcinoma in situ	Breast Cancer Res	2017	2017-05-17	10.1186/s13058-017-0847-0						26728598	SHP2 acts both upstream and downstream of multiple receptor tyrosine kinases to promote basal-like and triple-negative breast cancer	Breast Cancer Res	2016	2016-01-06	10.1186/s13058-015-0659-z
30851880	Fluorescence-guided tumor detection with a novel anti-EpCAM targeted antibody fragment: Preclinical validation	Surg Oncol	2019	2019-03-11	10.1016/j.suronc.2018.10.004																	28504248	The flavonoid TL-2-8 induces cell death and immature mitophagy in breast cancer cells via abrogating the function of the AHA1/Hsp90 complex	Acta Pharmacol Sin	2017	2017-05-16	10.1038/aps.2017.9						26701717	Tumor neovasculature-targeted cationic PEGylated liposomes of gambogic acid for the treatment of triple-negative breast cancer	Drug Deliv	2016	2015-12-25	10.3109/10717544.2015.1124472
30850595	Apoptotic tumor cell-derived microRNA-375 uses CD36 to alter the tumor-associated macrophage phenotype	Nat Commun	2019	2019-03-10	10.1038/s41467-019-08989-2																	28498399	Dual inhibition of IGF1R and ER enhances response to trastuzumab in HER2 positive breast cancer cells	Int J Oncol	2017	2017-05-13	10.3892/ijo.2017.3976						26676609	Therapeutic targeting of casein kinase 1δ in breast cancer	Sci Transl Med	2015	2015-12-18	10.1126/scitranslmed.aac8773
30848201	Novel Combination Oncolytic Adenoviral Gene Therapy Armed with Dm-dNK and CD40L for Breast Cancer	Curr Gene Ther	2019	2019-03-09	10.2174/1566523219666190307094713																	28493046	Trastuzumab uptake and its relation to efficacy in an animal model of HER2-positive breast cancer brain metastasis	Breast Cancer Res Treat	2017	2017-05-12	10.1007/s10549-017-4279-4						26675256	Autophagy induction causes a synthetic lethal sensitization to ribonucleotide reductase inhibition in breast cancer cells	Oncotarget	2016	2015-12-18	10.18632/oncotarget.6539
30848190	Evaluation of Local Injection of Bevacizumab against Triple-Negative Breast Cancer Xenograft Tumors	Curr Pharm Des	2019	2019-03-09	10.2174/1381612825666190306164157																	28481867	The RB-IL-6 axis controls self-renewal and endocrine therapy resistance by fine-tuning mitochondrial activity	Oncogene	2017	2017-05-09	10.1038/onc.2017.124						26661596	184AA3: a xenograft model of ER+ breast adenocarcinoma	Breast Cancer Res Treat	2016	2015-12-15	10.1007/s10549-015-3649-z
30845999	Drug resistance profiling of a new triple negative breast cancer patient-derived xenograft model	BMC Cancer	2019	2019-03-09	10.1186/s12885-019-5401-2																	28466296	T-independent response mediated by oncolytic tanapoxvirus recombinants expressing interleukin-2 and monocyte chemoattractant protein-1 suppresses human triple negative breast tumors	Med Oncol	2017	2017-05-04	10.1007/s12032-017-0973-7						26655092	Chronic ethanol exposure enhances the aggressiveness of breast cancer: the role of p38γ	Oncotarget	2016	2015-12-15	10.18632/oncotarget.6508
30843188	FGF2 induces breast cancer growth through ligand-independent activation and recruitment of ERα and PRBΔ4 isoform to MYC regulatory sequences	Int J Cancer	2019	2019-03-08	10.1002/ijc.32252																	28446206	Cooperation of neurotrophin receptor TrkB and Her2 in breast cancer cells facilitates brain metastases	Breast Cancer Res	2017	2017-04-28	10.1186/s13058-017-0844-3						26621032	Activation of apoptosis in NAF-1-deficient human epithelial breast cancer cells	J Cell Sci	2016	2015-12-02	10.1242/jcs.178293
30842661	Effective breast cancer combination therapy targeting BACH1 and mitochondrial metabolism	Nature	2019	2019-03-08	10.1038/s41586-019-1005-x																	28445650	CXCR4-Targeted and Redox Responsive Dextrin Nanogel for Metastatic Breast Cancer Therapy	Biomacromolecules	2017	2017-04-27	10.1021/acs.biomac.7b00208						26590814	Simvastatin prevents triple-negative breast cancer metastasis in pre-clinical models through regulation of FOXO3a	Breast Cancer Res Treat	2015	2015-11-23	10.1007/s10549-015-3645-3
30841919	Separation of breast cancer and organ microenvironment transcriptomes in metastases	Breast Cancer Res	2019	2019-03-08	10.1186/s13058-019-1123-2																	28423644	Disulfide bond disrupting agents activate the unfolded protein response in EGFR- and HER2-positive breast tumor cells	Oncotarget	2017	2017-04-21	10.18632/oncotarget.15952						26575173	A new class of small molecule estrogen receptor-alpha antagonists that overcome anti-estrogen resistance	Oncotarget	2015	2015-11-18	10.18632/oncotarget.6323
30838549	Non-invasive Use of Positron Emission Tomography to Monitor Diethyl maleate and Radiation-Induced Changes in System x(C)(-) Activity in Breast Cancer	Mol Imaging Biol	2019	2019-03-07	10.1007/s11307-019-01331-8																	28423521	Therapeutic sensitivity to Rac GTPase inhibition requires consequential suppression of mTORC1, AKT, and MEK signaling in breast cancer	Oncotarget	2017	2017-04-21	10.18632/oncotarget.15586						26563191	Coibamide A, a natural lariat depsipeptide, inhibits VEGFA/VEGFR2 expression and suppresses tumor growth in glioblastoma xenografts	Invest New Drugs	2016	2015-11-14	10.1007/s10637-015-0303-x
30833270	Neddylation Inactivation Facilitates FOXO3a Nuclear Export to Suppress Estrogen Receptor Transcription and Improve Fulvestrant Sensitivity	Clin Cancer Res	2019	2019-03-06	10.1158/1078-0432.CCR-18-2434																	28418845	Preclinical development of G1T38: A novel, potent and selective inhibitor of cyclin dependent kinases 4/6 for use as an oral antineoplastic in patients with CDK4/6 sensitive tumors	Oncotarget	2017	2017-04-19	10.18632/oncotarget.16216						26536456	Monitoring the Antioxidant Mediated Chemosensitization and ARE-Signaling in Triple Negative Breast Cancer Therapy	PLoS One	2015	2015-11-05	10.1371/journal.pone.0141913
30830867	Prevention of cancer dormancy by Fbxw7 ablation eradicates disseminated tumor cells	JCI Insight	2019	2019-03-05	10.1172/jci.insight.125138																	28415808	IKK inhibition by BMS-345541 suppresses breast tumorigenesis and metastases by targeting GD2+ cancer stem cells	Oncotarget	2017	2017-04-19	10.18632/oncotarget.16294						26530254	A novel aspirin prodrug inhibits NFκB activity and breast cancer stem cell properties	BMC Cancer	2015	2015-11-05	10.1186/s12885-015-1868-7
30824611	Inhibition of Copper Transport Induces Apoptosis in Triple-Negative Breast Cancer Cells and Suppresses Tumor Angiogenesis	Mol Cancer Ther	2019	2019-03-03	10.1158/1535-7163.MCT-18-0667																	28415749	hMAGEA2 promotes progression of breast cancer by regulating Akt and Erk1/2 pathways	Oncotarget	2017	2017-04-19	10.18632/oncotarget.16184						26506596	A novel gammaretroviral shuttle vector insertional mutagenesis screen identifies SHARPIN as a breast cancer metastasis gene and prognostic biomarker	Oncotarget	2015	2015-10-28	10.18632/oncotarget.6232
30824588	MUC1-C Integrates Chromatin Remodeling and PARP1 Activity in the DNA Damage Response of Triple-Negative Breast Cancer Cells	Cancer Res	2019	2019-03-03	10.1158/0008-5472.CAN-18-3259																	28415602	ERRF sensitizes ERBB2-positive breast cancer cells to lapatinib treatment likely by attenuating MCL1 and ERBB2 expression	Oncotarget	2017	2017-04-19	10.18632/oncotarget.16425						26505879	Honokiol sensitizes breast cancer cells to TNF-α induction of apoptosis by inhibiting Nur77 expression	Br J Pharmacol	2016	2015-10-28	10.1111/bph.13375
30824542	A novel triazole, NMK-T-057, induces autophagic cell death in breast cancer cells by inhibiting γ-secretase-mediated activation of Notch signaling	J Biol Chem	2019	2019-03-03	10.1074/jbc.RA119.007671																	28411283	Systematic functional perturbations uncover a prognostic genetic network driving human breast cancer	Oncotarget	2017	2017-04-16	10.18632/oncotarget.16244						26500061	PI3K-p110α mediates resistance to HER2-targeted therapy in HER2+, PTEN-deficient breast cancers	Oncogene	2016	2015-10-27	10.1038/onc.2015.406
30817166	α-Tocopherol Succinate-Anchored PEGylated Poly(amidoamine) Dendrimer for the Delivery of Paclitaxel: Assessment of in Vitro and in Vivo Therapeutic Efficacy	Mol Pharm	2019	2019-03-01	10.1021/acs.molpharmaceut.8b01232																	28411130	IFITM1 suppression blocks proliferation and invasion of aromatase inhibitor-resistant breast cancer in vivo by JAK/STAT-mediated induction of p21	Cancer Lett	2017	2017-04-16	10.1016/j.canlet.2017.04.005						26497676	The proinflammatory LTB4/BLT1 signal axis confers resistance to TGF-β1-induced growth inhibition by targeting Smad3 linker region	Oncotarget	2015	2015-10-27	10.18632/oncotarget.6146
30816504	Adipose‑derived mesenchymal stem cells exhibit tumor tropism and promote tumorsphere formation of breast cancer cells	Oncol Rep	2019	2019-03-01	10.3892/or.2019.7018																	28410214	A short synthetic peptide fragment of human C2ORF40 has therapeutic potential in breast cancer	Oncotarget	2017	2017-04-15	10.18632/oncotarget.16713						26496207	Anticancer therapeutic potential of Mn porphyrin/ascorbate system	Free Radic Biol Med	2015	2015-10-27	10.1016/j.freeradbiomed.2015.10.416
30813947	Osteoblasts are "educated" by crosstalk with metastatic breast cancer cells in the bone tumor microenvironment	Breast Cancer Res	2019	2019-03-01	10.1186/s13058-019-1117-0																	28402624	Near-Infrared Photochemoimmunotherapy by Photoactivatable Bifunctional Antibody-Drug Conjugates Targeting Human Epidermal Growth Factor Receptor 2 Positive Cancer	Bioconjug Chem	2017	2017-04-14	10.1021/acs.bioconjchem.7b00144						26469772	Anti-HER2/neu peptide-conjugated iron oxide nanoparticles for targeted delivery of paclitaxel to breast cancer cells	Nanoscale	2015	2015-10-16	10.1039/c5nr04867b
30810729	SOX8 acts as a prognostic factor and mediator to regulate the progression of triple-negative breast cancer	Carcinogenesis	2019	2019-02-28	10.1093/carcin/bgz034																	28399412	Cell-Cycle-Targeting MicroRNAs as Therapeutic Tools against Refractory Cancers	Cancer Cell	2017	2017-04-12	10.1016/j.ccell.2017.03.004						26463521	NKTR-102 Efficacy versus irinotecan in a mouse model of brain metastases of breast cancer	BMC Cancer	2015	2015-10-15	10.1186/s12885-015-1672-4
30809307	Epigenetic Co-Deregulation of EZH2/TET1 is a Senescence-Countering, Actionable Vulnerability in Triple-Negative Breast Cancer	Theranostics	2019	2019-02-28	10.7150/thno.29520																	28376176	Tumor Sequencing and Patient-Derived Xenografts in the Neoadjuvant Treatment of Breast Cancer	J Natl Cancer Inst	2017	2017-04-05	10.1093/jnci/djw306						26461225	Inhibiting NFAT1 for breast cancer therapy: New insights into the mechanism of action of MDM2 inhibitor JapA	Oncotarget	2015	2015-10-14	10.18632/oncotarget.5851
30808673	Biomaterial Scaffolds Recruit an Aggressive Population of Metastatic Tumor Cells In Vivo	Cancer Res	2019	2019-02-28	10.1158/0008-5472.CAN-18-2502																	28365417	Fullerenol inhibits the cross-talk between bone marrow-derived mesenchymal stem cells and tumor cells by regulating MAPK signaling	Nanomedicine	2017	2017-04-03	10.1016/j.nano.2017.03.013						26461093	An Epigenetic Pathway Regulates Sensitivity of Breast Cancer Cells to HER2 Inhibition via FOXO/c-Myc Axis	Cancer Cell	2015	2015-10-14	10.1016/j.ccell.2015.09.005
30807645	Rogaratinib: A potent and selective pan-FGFR inhibitor with broad antitumor activity in FGFR-overexpressing preclinical cancer models	Int J Cancer	2019	2019-02-27	10.1002/ijc.32224																	28365400	MiRNA-29b suppresses tumor growth through simultaneously inhibiting angiogenesis and tumorigenesis by targeting Akt3	Cancer Lett	2017	2017-04-03	10.1016/j.canlet.2017.03.032						26416748	Single-cell analysis reveals a stem-cell program in human metastatic breast cancer cells	Nature	2015	2015-09-30	10.1038/nature15260
30805775	Ultrasound-targeted microbubble destruction improved the antiangiogenic effect of Endostar in triple-negative breast carcinoma xenografts	J Cancer Res Clin Oncol	2019	2019-02-27	10.1007/s00432-019-02866-7																	28348404	Proteogenomic integration reveals therapeutic targets in breast cancer xenografts	Nat Commun	2017	2017-03-29	10.1038/ncomms14864						26384308	Necdin is a breast cancer metastasis suppressor that regulates the transcription of c-Myc	Oncotarget	2015	2015-09-19	10.18632/oncotarget.5230
30799695	Inhibiting STAT3 in a murine model of human breast cancer-induced bone pain delays the onset of nociception	Mol Pain	2019	2019-02-26	10.1177/1744806918823477																	28324269	Metformin sensitizes triple-negative breast cancer to proapoptotic TRAIL receptor agonists by suppressing XIAP expression	Breast Cancer Res Treat	2017	2017-03-22	10.1007/s10549-017-4201-0						26384139	HSV-1 as a novel therapy for breast cancer meningeal metastases	Cancer Gene Ther	2015	2015-09-19	10.1038/cgt.2015.43
30797986	F3, a novel active fraction of Valeriana jatamansi Jones induces cell death via DNA damage in human breast cancer cells	Phytomedicine	2019	2019-02-25	10.1016/j.phymed.2018.12.041																	28322342	Therapy targeted to the metastatic niche is effective in a model of stage IV breast cancer	Sci Rep	2017	2017-03-22	10.1038/srep45060						26378060	Restriction of dietary protein decreases mTORC1 in tumors and somatic tissues of a tumor-bearing mouse xenograft model	Oncotarget	2015	2015-09-18	10.18632/oncotarget.5180
30797898	Ginsenoside Rk1 induces cell cycle arrest and apoptosis in MDA-MB-231 triple negative breast cancer cells	Toxicology	2019	2019-02-25	10.1016/j.tox.2019.02.010																	28319780	New bis(hydroxymethyl) alkanoate curcuminoid derivatives exhibit activity against triple-negative breast cancer in vitro and in vivo	Eur J Med Chem	2017	2017-03-21	10.1016/j.ejmech.2017.03.006						26376843	Radio-photothermal therapy mediated by a single compartment nanoplatform depletes tumor initiating cells and reduces lung metastasis in the orthotopic 4T1 breast tumor model	Nanoscale	2015	2015-09-18	10.1039/c5nr04587h
30786890	Cholesterol content in cell membrane maintains surface levels of ErbB2 and confers a therapeutic vulnerability in ErbB2-positive breast cancer	Cell Commun Signal	2019	2019-02-22	10.1186/s12964-019-0328-4																	28316241	Investigating the Cellular Specificity in Tumors of a Surface-Converting Nanoparticle by Multimodal Imaging	Bioconjug Chem	2017	2017-03-21	10.1021/acs.bioconjchem.7b00086						26359358	Honokiol activates LKB1-miR-34a axis and antagonizes the oncogenic actions of leptin in breast cancer	Oncotarget	2015	2015-09-12	10.18632/oncotarget.4937
30784915	Network-pharmacology-based identiﬁcation of caveolin-1 as a key target of Oldenlandia diffusa to suppress breast cancer metastasis	Biomed Pharmacother	2019	2019-02-21	10.1016/j.biopha.2019.108607																	28285077	Multilayer photodynamic therapy for highly effective and safe cancer treatment	Acta Biomater	2017	2017-03-13	10.1016/j.actbio.2017.03.012						26356563	Global phosphotyrosine survey in triple-negative breast cancer reveals activation of multiple tyrosine kinase signaling pathways	Oncotarget	2015	2015-09-11	10.18632/oncotarget.5020
30779852	Auranofin/Vitamin C: A Novel Drug Combination Targeting Triple-Negative Breast Cancer	J Natl Cancer Inst	2019	2019-02-20	10.1093/jnci/djy149																	28262781	WEE1 inhibition targets cell cycle checkpoints for triple negative breast cancers to overcome cisplatin resistance	Sci Rep	2017	2017-03-07	10.1038/srep43517						26354796	Boronic prodrug of 4-hydroxytamoxifen is more efficacious than tamoxifen with enhanced bioavailability independent of CYP2D6 status	BMC Cancer	2015	2015-09-11	10.1186/s12885-015-1621-2
30777098	MEDI3039, a novel highly potent tumor necrosis factor (TNF)-related apoptosis-inducing ligand (TRAIL) receptor 2 agonist, causes regression of orthotopic tumors and inhibits outgrowth of metastatic triple-negative breast cancer	Breast Cancer Res	2019	2019-02-20	10.1186/s13058-019-1116-1																	28259153	Altering calcium influx for selective destruction of breast tumor	BMC Cancer	2017	2017-03-06	10.1186/s12885-017-3168-x						26331541	The spliceosome is a therapeutic vulnerability in MYC-driven cancer	Nature	2015	2015-09-03	10.1038/nature14985
30775443	Inhibition of histone methyltransferase DOT1L silences ERα gene and blocks proliferation of antiestrogen-resistant breast cancer cells	Sci Adv	2019	2019-02-19	10.1126/sciadv.aav5590																	28254410	Sulforaphane enhances the anticancer activity of taxanes against triple negative breast cancer by killing cancer stem cells	Cancer Lett	2017	2017-03-04	10.1016/j.canlet.2017.02.023						26325604	The vascular disrupting activity of OXi8006 in endothelial cells and its phosphate prodrug OXi8007 in breast tumor xenografts	Cancer Lett	2015	2015-09-02	10.1016/j.canlet.2015.08.021
30771434	ProNGF increases breast tumor aggressiveness through functional association of TrkA with EphA2	Cancer Lett	2019	2019-02-17	10.1016/j.canlet.2019.02.019																	28245124	Usnic Acid Benzylidene Analogues as Potent Mechanistic Target of Rapamycin Inhibitors for the Control of Breast Malignancies	J Nat Prod	2017	2017-03-01	10.1021/acs.jnatprod.6b00917						26319493	Analysis of radiation therapy in a model of triple-negative breast cancer brain metastasis	Clin Exp Metastasis	2015	2015-08-31	10.1007/s10585-015-9739-9
30771431	Squalamine blocks tumor-associated angiogenesis and growth of human breast cancer cells with or without HER-2/neu overexpression	Cancer Lett	2019	2019-02-17	10.1016/j.canlet.2019.02.009																	28243091	Targeted delivery of paclitaxel and doxorubicin to cancer xenografts via the nanoparticle of nano-diamino-tetrac	Int J Nanomedicine	2017	2017-03-01	10.2147/IJN.S123742						26318291	Epithelial derived CTGF promotes breast tumor progression via inducing EMT and collagen I fibers deposition	Oncotarget	2015	2015-08-31	10.18632/oncotarget.4659
30770823	Barcoding reveals complex clonal behavior in patient-derived xenografts of metastatic triple negative breast cancer	Nat Commun	2019	2019-02-17	10.1038/s41467-019-08595-2																	28240233	Low-dose radiation decreases tumor progression via the inhibition of the JAK1/STAT3 signaling axis in breast cancer cell lines	Sci Rep	2017	2017-02-28	10.1038/srep43361						26313651	Near Infrared Photoimmunotherapy Targeting EGFR Positive Triple Negative Breast Cancer: Optimizing the Conjugate-Light Regimen	PLoS One	2015	2015-08-28	10.1371/journal.pone.0136829
30769133	Lipoic acid-derived cross-linked liposomes for reduction-responsive delivery of anticancer drug	Int J Pharm	2019	2019-02-16	10.1016/j.ijpharm.2019.02.007																	28218902	Retinoic acid directs breast cancer cell state changes through regulation of TET2-PKCζ pathway	Oncogene	2017	2017-02-21	10.1038/onc.2016.467						26307677	Perifosine as a potential novel anti-telomerase therapy	Oncotarget	2015	2015-08-27	10.18632/oncotarget.5200
30769131	Ratiometric co-encapsulation and co-delivery of doxorubicin and paclitaxel by tumor-targeted lipodisks for combination therapy of breast cancer	Int J Pharm	2019	2019-02-16	10.1016/j.ijpharm.2019.02.009																	28198380	A novel orally bioavailable compound KPT-9274 inhibits PAK4, and blocks triple negative breast cancer tumor growth	Sci Rep	2017	2017-02-16	10.1038/srep42555						26292662	Melatonin decreases breast cancer metastasis by modulating Rho-associated kinase protein-1 expression	J Pineal Res	2016	2015-08-22	10.1111/jpi.12270
30767161	Elevated expression of GNAS promotes breast cancer cell proliferation and migration via the PI3K/AKT/Snail1/E-cadherin axis	Clin Transl Oncol	2019	2019-02-16	10.1007/s12094-019-02042-w																	28193239	Buformin inhibits the stemness of erbB-2-overexpressing breast cancer cells and premalignant mammary tissues of MMTV-erbB-2 transgenic mice	J Exp Clin Cancer Res	2017	2017-02-15	10.1186/s13046-017-0498-0						26276155	Evaluation of CAIX and CAXII Expression in Breast Cancer at Varied O2 Levels: CAIX is the Superior Surrogate Imaging Biomarker of Tumor Hypoxia	Mol Imaging Biol	2016	2015-08-16	10.1007/s11307-015-0885-x
30764859	Targeted design and identification of AC1NOD4Q to block activity of HOTAIR by abrogating the scaffold interaction with EZH2	Clin Epigenetics	2019	2019-02-16	10.1186/s13148-019-0624-2																	28176758	LncRNA AK023948 is a positive regulator of AKT	Nat Commun	2017	2017-02-09	10.1038/ncomms14422						26272026	Inhibition of the Aurora A kinase augments the anti-tumor efficacy of oncolytic measles virotherapy	Cancer Gene Ther	2015	2015-08-15	10.1038/cgt.2015.36
30755444	Acidification of Tumor at Stromal Boundaries Drives Transcriptome Alterations Associated with Aggressive Phenotypes	Cancer Res	2019	2019-02-14	10.1158/0008-5472.CAN-18-1604																	28157707	Near infrared fluorescent imaging of choline kinase alpha expression and inhibition in breast tumors	Oncotarget	2017	2017-02-04	10.18632/oncotarget.14965						26260958	Neural Stem Cells Secreting Anti-HER2 Antibody Improve Survival in a Preclinical Model of HER2 Overexpressing Breast Cancer Brain Metastases	Stem Cells	2015	2015-08-12	10.1002/stem.2109
30755260	CXCL17-derived CD11b(+)Gr-1(+) myeloid-derived suppressor cells contribute to lung metastasis of breast cancer through platelet-derived growth factor-BB	Breast Cancer Res	2019	2019-02-14	10.1186/s13058-019-1114-3																	28150753	Simvastatin suppresses the DNA replication licensing factor MCM7 and inhibits the growth of tamoxifen-resistant breast cancer cells	Sci Rep	2017	2017-02-03	10.1038/srep41776						26239362	A paclitaxel-loaded recombinant polypeptide nanoparticle outperforms Abraxane in multiple murine cancer models	Nat Commun	2015	2015-08-05	10.1038/ncomms8939
30744636	circKIF4A acts as a prognostic factor and mediator to regulate the progression of triple-negative breast cancer	Mol Cancer	2019	2019-02-13	10.1186/s12943-019-0946-x																	28147342	Inhibition of CDK8 mediator kinase suppresses estrogen dependent transcription and the growth of estrogen receptor positive breast cancer	Oncotarget	2017	2017-02-02	10.18632/oncotarget.14894						26229035	Nuclear receptor 4A1 as a drug target for breast cancer chemotherapy	Endocr Relat Cancer	2015	2015-08-01	10.1530/ERC-15-0063
30739442	Systemic Delivery of Tumor-Targeting siRNA Nanoparticles against an Oncogenic LncRNA Facilitates Effective Triple-Negative Breast Cancer Therapy	Bioconjug Chem	2019	2019-02-12	10.1021/acs.bioconjchem.9b00028																	28147319	Mevastatin blockade of autolysosome maturation stimulates LBH589-induced cell death in triple-negative breast cancer cells	Oncotarget	2017	2017-02-02	10.18632/oncotarget.14868						26218744	Disulfide cross-linked micelles of novel HDAC inhibitor thailandepsin A for the treatment of breast cancer	Biomaterials	2015	2015-07-29	10.1016/j.biomaterials.2015.07.033
30737243	A T-cell-engaging B7-H4/CD3-bispecific Fab-scFv Antibody Targets Human Breast Cancer	Clin Cancer Res	2019	2019-02-10	10.1158/1078-0432.CCR-17-3123																	28144662	Potato virus X, a filamentous plant viral nanoparticle for doxorubicin delivery in cancer therapy	Nanoscale	2017	2017-02-02	10.1039/c6nr09099k						26218648	A neutral polydisulfide containing Gd(III) DOTA monoamide as a redox-sensitive biodegradable macromolecular MRI contrast agent	Contrast Media Mol Imaging	2016	2015-07-29	10.1002/cmmi.1655
30736857	Characterization of immune responses to anti-PD-1 mono and combination immunotherapy in hematopoietic humanized mice implanted with tumor xenografts	J Immunother Cancer	2019	2019-02-10	10.1186/s40425-019-0518-z																	28116540	GDNF induces RET-SRC-HER2-dependent growth in trastuzumab-sensitive but SRC-independent growth in resistant breast tumor cells	Breast Cancer Res Treat	2017	2017-01-25	10.1007/s10549-016-4078-3						26195122	In vitro and in vivo studies of the combination of IGF1R inhibitor figitumumab (CP-751,871) with HER2 inhibitors trastuzumab and neratinib	Breast Cancer Res Treat	2015	2015-07-22	10.1007/s10549-015-3504-2
30733228	Ligand-binding Domain-activating Mutations of ESR1 Rewire Cellular Metabolism of Breast Cancer Cells	Clin Cancer Res	2019	2019-02-09	10.1158/1078-0432.CCR-18-1505																	28115246	Imaging the delivery of drug-loaded, iron-stabilized micelles	Nanomedicine	2017	2017-01-25	10.1016/j.nano.2017.01.009						26192476	Strigolactone analogs act as new anti-cancer agents in inhibition of breast cancer in xenograft model	Cancer Biol Ther	2015	2015-07-21	10.1080/15384047.2015.1070982
30729489	Tracking Cancer Cells Colonization in Rodent Bone Using Two-Photon Microscopy	Methods Mol Biol	2019	2019-02-08	10.1007/978-1-4939-8997-3_33																	28100392	Replication Study: The CD47-signal regulatory protein alpha (SIRPa) interaction is a therapeutic target for human solid tumors	Elife	2017	2017-01-20	10.7554/eLife.18173						26184135	Nitric Oxide-Releasing Aspirin Suppresses NF-κB Signaling in Estrogen Receptor Negative Breast Cancer Cells in Vitro and in Vivo	Molecules	2015	2015-07-18	10.3390/molecules200712481
30729473	Animal Models of Breast Cancer Bone Metastasis	Methods Mol Biol	2019	2019-02-08	10.1007/978-1-4939-8997-3_17																	28082726	Multi-modality imaging to assess metabolic response to dichloroacetate treatment in tumor models	Oncotarget	2016	2017-01-14	10.18632/oncotarget.13176						26153859	Progesterone receptor modulates ERα action in breast cancer	Nature	2015	2015-07-09	10.1038/nature14583
30728391	Cytotoxicity of eupatorin in MCF-7 and MDA-MB-231 human breast cancer cells via cell cycle arrest, anti-angiogenesis and induction of apoptosis	Sci Rep	2019	2019-02-08	10.1038/s41598-018-37796-w																	28077676	A PTK7-targeted antibody-drug conjugate reduces tumor-initiating cells and induces sustained tumor regressions	Sci Transl Med	2017	2017-01-13	10.1126/scitranslmed.aag2611						26148232	Decreased LRIG1 in fulvestrant-treated luminal breast cancer cells permits ErbB3 upregulation and increased growth	Oncogene	2016	2015-07-07	10.1038/onc.2015.169
30720466	Tofacitinib enhances delivery of antibody-based therapeutics to tumor cells through modulation of inflammatory cells	JCI Insight	2019	2019-02-06	10.1172/jci.insight.123281																	28068319	FBXO32 suppresses breast cancer tumorigenesis through targeting KLF4 to proteasomal degradation	Oncogene	2017	2017-01-10	10.1038/onc.2016.479						26143491	AMP-activated kinase (AMPK) regulates activity of HER2 and EGFR in breast cancer	Oncotarget	2015	2015-07-06	10.18632/oncotarget.4474
30720225	AKT-dependent sugar addiction by benzyl isothiocyanate in breast cancer cells	Mol Carcinog	2019	2019-02-06	10.1002/mc.22988																	28067227	CDK4/6-dependent activation of DUB3 regulates cancer metastasis through SNAIL1	Nat Commun	2017	2017-01-10	10.1038/ncomms13923						26136078	Metabolic stress induces a Wnt-dependent cancer stem cell-like state transition	Cell Death Dis	2015	2015-07-03	10.1038/cddis.2015.171
30720049	Beclin1 inhibition enhances paclitaxel‑mediated cytotoxicity in breast cancer in vitro and in vivo	Int J Mol Med	2019	2019-02-06	10.3892/ijmm.2019.4089																	28066849	Gold nanorod embedded large-pore mesoporous organosilica nanospheres for gene and photothermal cooperative therapy of triple negative breast cancer	Nanoscale	2017	2017-01-10	10.1039/c6nr07598c						26133921	Histone deacetylase inhibitor entinostat in combination with a retinoid downregulates HER2 and reduces the tumor initiating cell population in aromatase inhibitor-resistant breast cancer	Breast Cancer Res Treat	2015	2015-07-03	10.1007/s10549-015-3442-z
30720046	miR-135 regulated breast cancer proliferation and epithelial-mesenchymal transition acts by the Wnt/β-catenin signaling pathway	Int J Mol Med	2019	2019-02-06	10.3892/ijmm.2019.4081																	28060760	PI3K/mTOR dual inhibitor BEZ235 and histone deacetylase inhibitor Trichostatin A synergistically exert anti-tumor activity in breast cancer	Oncotarget	2017	2017-01-07	10.18632/oncotarget.14442						26115412	Matrix rigidity regulates the transition of tumor cells to a bone-destructive phenotype through integrin β3 and TGF-β receptor type II	Biomaterials	2015	2015-06-27	10.1016/j.biomaterials.2015.06.026
30717773	Immunotherapy of triple-negative breast cancer with cathepsin D-targeting antibodies	J Immunother Cancer	2019	2019-02-06	10.1186/s40425-019-0498-z																	28039445	Aromatase inhibitor-induced bone loss increases the progression of estrogen receptor-negative breast cancer in bone and exacerbates muscle weakness in vivo	Oncotarget	2017	2017-01-01	10.18632/oncotarget.14139						26098779	Activation of PI3K/Akt/mTOR signaling in the tumor stroma drives endocrine therapy-dependent breast tumor regression	Oncotarget	2015	2015-06-23	10.18632/oncotarget.4203
30709367	MiR-1287-5p inhibits triple negative breast cancer growth by interaction with phosphoinositide 3-kinase CB, thereby sensitizing cells for PI3Kinase inhibitors	Breast Cancer Res	2019	2019-02-03	10.1186/s13058-019-1104-5																	28036286	HER3 and LINC00052 interplay promotes tumor growth in breast cancer	Oncotarget	2017	2016-12-31	10.18632/oncotarget.14313						26071758	Boronic prodrug of endoxifen as an effective hormone therapy for breast cancer	Breast Cancer Res Treat	2015	2015-06-15	10.1007/s10549-015-3461-9
30703411	C-terminal HSP90 inhibitor L80 elicits anti-metastatic effects in triple-negative breast cancer via STAT3 inhibition	Cancer Lett	2019	2019-02-01	10.1016/j.canlet.2019.01.029																	28036267	MicroRNA 603 acts as a tumor suppressor and inhibits triple-negative breast cancer tumorigenesis by targeting elongation factor 2 kinase	Oncotarget	2017	2016-12-31	10.18632/oncotarget.14264						26058079	Kinase and BET Inhibitors Together Clamp Inhibition of PI3K Signaling and Overcome Resistance to Therapy	Cancer Cell	2015	2015-06-10	10.1016/j.ccell.2015.05.006
30701699	Targeting of the HER2/HER3 signaling axis overcomes ligand-mediated resistance to trastuzumab in HER2-positive breast cancer	Cancer Med	2019	2019-02-01	10.1002/cam4.1995																	27992176	Optical and Magnetic Resonance Imaging Using Fluorous Colloidal Nanoparticles	Biomacromolecules	2017	2016-12-20	10.1021/acs.biomac.6b01389						26046946	Milk derived colloid as a novel drug delivery carrier for breast cancer	Cancer Biol Ther	2015	2015-06-06	10.1080/15384047.2015.1056416
30700756	RNA-Seq transcriptome analysis shows anti-tumor actions of melatonin in a breast cancer xenograft model	Sci Rep	2019	2019-02-01	10.1038/s41598-018-37413-w																	27991928	Stem cell-like transcriptional reprogramming mediates metastatic resistance to mTOR inhibition	Oncogene	2017	2016-12-20	10.1038/onc.2016.427						26045302	AS1411-conjugated gold nanospheres and their potential for breast cancer therapy	Oncotarget	2015	2015-06-06	10.18632/oncotarget.4207
30700319	Serum erythropoietin levels, breast cancer and breast cancer-initiating cells	Breast Cancer Res	2019	2019-02-01	10.1186/s13058-019-1100-9																	27956700	mTORC1 and -2 Coordinate Transcriptional and Translational Reprogramming in Resistance to DNA Damage and Replicative Stress in Breast Cancer Cells	Mol Cell Biol	2017	2016-12-14	10.1128/MCB.00577-16						26036628	Honokiol abrogates leptin-induced tumor progression by inhibiting Wnt1-MTA1-β-catenin signaling axis in a microRNA-34a dependent manner	Oncotarget	2015	2015-06-04	10.18632/oncotarget.3844
30700309	Epigenetic biomarker screening by FLIM-FRET for combination therapy in ER+ breast cancer	Clin Epigenetics	2019	2019-02-01	10.1186/s13148-019-0620-6																	27941886	c-Jun N-terminal kinase promotes stem cell phenotype in triple-negative breast cancer through upregulation of Notch1 via activation of c-Jun	Oncogene	2017	2016-12-13	10.1038/onc.2016.417						26018675	Inhibition of hyperglycemia-induced angiogenesis and breast cancer tumor growth by systemic injection of microRNA-467 antagonist	FASEB J	2015	2015-05-29	10.1096/fj.14-267799
30692100	Cell-Proliferation Imaging for Monitoring Response to CDK4/6 Inhibition Combined with Endocrine-Therapy in Breast Cancer: Comparison of [(18)F]FLT and [(18)F]ISO-1 PET/CT	Clin Cancer Res	2019	2019-01-30	10.1158/1078-0432.CCR-18-2769																	27941878	The molecular mechanisms underlying the ERα-36-mediated signaling in breast cancer	Oncogene	2017	2016-12-13	10.1038/onc.2016.415						25984950	Piperlongumine and immune cytokine TRAIL synergize to promote tumor death	Sci Rep	2015	2015-05-19	10.1038/srep09987
30691317	Enhanced chemotherapeutic efficacy of the low-dose doxorubicin in breast cancer via nanoparticle delivery system crosslinked hyaluronic acid	Drug Deliv	2019	2019-01-30	10.1080/10717544.2018.1507057																	27916539	Inhibiting the SUMO Pathway Represses the Cancer Stem Cell Population in Breast and Colorectal Carcinomas	Stem Cell Reports	2016	2016-12-06	10.1016/j.stemcr.2016.11.001						25982272	Stromal fibroblasts facilitate cancer cell invasion by a novel invadopodia-independent matrix degradation process	Oncogene	2016	2015-05-19	10.1038/onc.2015.163
32254791	Multifunctional sharp pH-responsive nanoparticles for targeted drug delivery and effective breast cancer therapy	J Mater Chem B	2019	2020-04-08	10.1039/c8tb02600a																	27903969	Targeting tissue factor as a novel therapeutic oncotarget for eradication of cancer stem cells isolated from tumor cell lines, tumor xenografts and patients of breast, lung and ovarian cancer	Oncotarget	2017	2016-12-02	10.18632/oncotarget.13644						25971923	Identification of novel drugs to target dormant micrometastases	BMC Cancer	2015	2015-05-15	10.1186/s12885-015-1409-4
30685412	Anterior Gradient-2 monoclonal antibody inhibits lung cancer growth and metastasis by upregulating p53 pathway and without exerting any toxicological effects: A preclinical study	Cancer Lett	2019	2019-01-28	10.1016/j.canlet.2019.01.025																	27894092	A novel fully human anti-NCL immunoRNase for triple-negative breast cancer therapy	Oncotarget	2016	2016-11-29	10.18632/oncotarget.13522						25965948	Utilizing a high-throughput microfluidic platform to study hypoxia-driven mesenchymal-mode cell migration	Integr Biol (Camb)	2015	2015-05-13	10.1039/c5ib00059a
30684594	RLIP inhibition suppresses breast-to-lung metastasis	Cancer Lett	2019	2019-01-27	10.1016/j.canlet.2019.01.023																	27893709	Identification of MYST3 as a novel epigenetic activator of ERα frequently amplified in breast cancer	Oncogene	2017	2016-11-29	10.1038/onc.2016.433						25961827	AKT inhibition overcomes rapamycin resistance by enhancing the repressive function of PRAS40 on mTORC1/4E-BP1 axis	Oncotarget	2015	2015-05-12	10.18632/oncotarget.3920
30680816	Selectively Potentiating Hypoxia Levels by Combretastatin A4 Nanomedicine: Toward Highly Enhanced Hypoxia-Activated Prodrug Tirapazamine Therapy for Metastatic Tumors	Adv Mater	2019	2019-01-26	10.1002/adma.201805955																	27880910	CDK12 Inhibition Reverses De Novo and Acquired PARP Inhibitor Resistance in BRCA Wild-Type and Mutated Models of Triple-Negative Breast Cancer	Cell Rep	2016	2016-11-24	10.1016/j.celrep.2016.10.077						25952668	Methylation-dependent loss of RIP3 expression in cancer represses programmed necrosis in response to chemotherapeutics	Cell Res	2015	2015-05-09	10.1038/cr.2015.56
30679159	Sulforaphane Suppresses the Growth of Triple-negative Breast Cancer Stem-like Cells In vitro and In vivo	Cancer Prev Res (Phila)	2019	2019-01-26	10.1158/1940-6207.CAPR-18-0241																	27880046	Docosahexaenoic Acid-mediated Inhibition of Heat Shock Protein 90-p23 Chaperone Complex and Downstream Client Proteins in Lung and Breast Cancer	Nutr Cancer	2017	2016-11-24	10.1080/01635581.2017.1247886						25945840	Polyphenol-rich extract of Pimenta dioica berries (Allspice) kills breast cancer cells by autophagy and delays growth of triple negative breast cancer in athymic mice	Oncotarget	2015	2015-05-07	10.18632/oncotarget.3834
30677445	CDK4/6 inhibitor palbociclib enhances the effect of pyrotinib in HER2-positive breast cancer	Cancer Lett	2019	2019-01-25	10.1016/j.canlet.2019.01.005																	27871326	Tryptophan hydroxylase 1 and 5-HT(7) receptor preferentially expressed in triple-negative breast cancer promote cancer progression through autocrine serotonin signaling	Mol Cancer	2016	2016-11-23	10.1186/s12943-016-0559-6						25944619	Epithelial to mesenchymal transition is associated with rapamycin resistance	Oncotarget	2015	2015-05-07	10.18632/oncotarget.3669
30676778	Imaging of HER2 with [(89)Zr]pertuzumab in Response to T-DM1 Therapy	Cancer Biother Radiopharm	2019	2019-01-25	10.1089/cbr.2018.2654																	27865798	Adoptive transfer of ex vivo expanded Vγ9Vδ2 T cells in combination with zoledronic acid inhibits cancer growth and limits osteolysis in a murine model of osteolytic breast cancer	Cancer Lett	2017	2016-11-21	10.1016/j.canlet.2016.11.013						25919418	Multiformat T-cell-engaging bispecific antibodies targeting human breast cancers	Angew Chem Int Ed Engl	2015	2015-04-29	10.1002/anie.201500799
30674353	Methylglyoxal, a glycolysis metabolite, triggers metastasis through MEK/ERK/SMAD1 pathway activation in breast cancer	Breast Cancer Res	2019	2019-01-25	10.1186/s13058-018-1095-7																	27863373	Tumor-targeting adenovirus OBP-401 inhibits primary and metastatic tumor growth of triple-negative breast cancer in orthotopic nude-mouse models	Oncotarget	2016	2016-11-19	10.18632/oncotarget.13296						25904215	Targeting breast cancer stem cells in triple-negative breast cancer using a combination of LBH589 and salinomycin	Breast Cancer Res Treat	2015	2015-04-24	10.1007/s10549-015-3376-5
30670492	EGFR/Notch Antagonists Enhance the Response to Inhibitors of the PI3K-Akt Pathway by Decreasing Tumor-Initiating Cell Frequency	Clin Cancer Res	2019	2019-01-24	10.1158/1078-0432.CCR-18-2732																	27852524	Targeting DNA Flap Endonuclease 1 to Impede Breast Cancer Progression	EBioMedicine	2016	2016-11-18	10.1016/j.ebiom.2016.11.012						25883211	Combined inhibition of EGFR and c-ABL suppresses the growth of triple-negative breast cancer growth through inhibition of HOTAIR	Oncotarget	2015	2015-04-18	10.18632/oncotarget.3441
30670488	Endogenous Production of IL1B by Breast Cancer Cells Drives Metastasis and Colonization of the Bone Microenvironment	Clin Cancer Res	2019	2019-01-24	10.1158/1078-0432.CCR-18-2202																	27851813	PLD-Specific Small-Molecule Inhibitors Decrease Tumor-Associated Macrophages and Neutrophils Infiltration in Breast Tumors and Lung and Liver Metastases	PLoS One	2016	2016-11-17	10.1371/journal.pone.0166553						25881542	Stat3 orchestrates interaction between endothelial and tumor cells and inhibition of Stat3 suppresses brain metastasis of breast cancer cells	Oncotarget	2015	2015-04-18	10.18632/oncotarget.3540
30668646	Stem cell-like breast cancer cells with acquired resistance to metformin are sensitive to inhibitors of NADH-dependent CtBP dimerization	Carcinogenesis	2019	2019-01-23	10.1093/carcin/bgy174																	27841282	Aflibercept and Ang1 supplementation improve neoadjuvant or adjuvant chemotherapy in a preclinical model of resectable breast cancer	Sci Rep	2016	2016-11-15	10.1038/srep36694						25880007	Stress hormones reduce the efficacy of paclitaxel in triple negative breast cancer through induction of DNA damage	Br J Cancer	2015	2015-04-17	10.1038/bjc.2015.133
30668331	Evaluation of the safety profiles of estrogenic Chinese herbal medicines in breast cancer	Phytomedicine	2019	2019-01-23	10.1016/j.phymed.2018.10.003																	27825137	FGFR signaling maintains a drug persistent cell population following epithelial-mesenchymal transition	Oncotarget	2016	2016-11-09	10.18632/oncotarget.13117						25869208	FoxM1 promotes breast tumorigenesis by activating PDGF-A and forming a positive feedback loop with the PDGF/AKT signaling pathway	Oncotarget	2015	2015-04-15	10.18632/oncotarget.3596
30666836	MiR-182-5p Knockdown Targeting PTEN Inhibits Cell Proliferation and Invasion of Breast Cancer Cells	Yonsei Med J	2019	2019-01-23	10.3349/ymj.2019.60.2.148																	27819653	An immunostimulatory dual-functional nanocarrier that improves cancer immunochemotherapy	Nat Commun	2016	2016-11-08	10.1038/ncomms13443						25867061	MiRNA-621 sensitizes breast cancer to chemotherapy by suppressing FBXO11 and enhancing p53 activity	Oncogene	2016	2015-04-14	10.1038/onc.2015.96
30665442	Elevated expression of Gab1 promotes breast cancer metastasis by dissociating the PAR complex	J Exp Clin Cancer Res	2019	2019-01-23	10.1186/s13046-019-1025-2																	27808249	ApoA-I mimetic administration, but not increased apoA-I-containing HDL, inhibits tumour growth in a mouse model of inherited breast cancer	Sci Rep	2016	2016-11-04	10.1038/srep36387						25859923	Metabotropic glutamate receptor 1 disrupts mammary acinar architecture and initiates malignant transformation of mammary epithelial cells	Breast Cancer Res Treat	2015	2015-04-11	10.1007/s10549-015-3365-8
30664689	Mixed lineage kinase 3 promotes breast tumorigenesis via phosphorylation and activation of p21-activated kinase 1	Oncogene	2019	2019-01-22	10.1038/s41388-019-0690-0																	27065334	OCT-4: a novel estrogen receptor-α collaborator that promotes tamoxifen resistance in breast cancer cells	Oncogene	2016	2016-04-12	10.1038/onc.2016.105						25857299	Low spinophilin expression enhances aggressive biological behavior of breast cancer	Oncotarget	2015	2015-04-11	10.18632/oncotarget.3586
30664189	Arsenic‑induced BRCA1 CpG promoter methylation is associated with the downregulation of ERα and resistance to tamoxifen in MCF7 breast cancer cells and mouse mammary tumor xenografts	Int J Oncol	2019	2019-01-22	10.3892/ijo.2019.4687																	27806319	Ammonium tetrathiomolybdate treatment targets the copper transporter ATP7A and enhances sensitivity of breast cancer to cisplatin	Oncotarget	2016	2016-11-03	10.18632/oncotarget.12992						25857269	Doxorubicin resistance in breast cancer is driven by light at night-induced disruption of the circadian melatonin signal	J Pineal Res	2015	2015-04-11	10.1111/jpi.12239
30662060	G-Protein-Coupled Receptor 5 (LGR5) Overexpression Activates β-Catenin Signaling in Breast Cancer Cells via Protein Kinase A	Med Sci Monit Basic Res	2019	2019-01-22	10.12659/MSMBR.912411																	27806313	Recombinant oncolytic poliovirus, PVSRIPO, has potent cytotoxic and innate inflammatory effects, mediating therapy in human breast and prostate cancer xenograft models	Oncotarget	2016	2016-11-03	10.18632/oncotarget.12975						25837326	Preclinical evaluation of cyclin dependent kinase 11 and casein kinase 2 survival kinases as RNA interference targets for triple negative breast cancer therapy	Breast Cancer Res	2015	2015-04-04	10.1186/s13058-015-0524-0
30660566	The anticancer properties and mechanism of action of tablysin-15, the RGD-containing disintegrin, in breast cancer cells	Int J Biol Macromol	2019	2019-01-21	10.1016/j.ijbiomac.2019.01.073																	27775705	PIM1 kinase inhibition as a targeted therapy against triple-negative breast tumors with elevated MYC expression	Nat Med	2016	2016-11-08	10.1038/nm.4213						25823022	Mitochondrial ATAD3A combines with GRP78 to regulate the WASF3 metastasis-promoting protein	Oncogene	2016	2015-03-31	10.1038/onc.2015.86
30660004	Targeting EGFR of triple-negative breast cancer enhances the therapeutic efficacy of paclitaxel- and cetuximab-conjugated nanodiamond nanocomposite	Acta Biomater	2019	2019-01-20	10.1016/j.actbio.2019.01.025																	27775704	PIM1 kinase regulates cell death, tumor growth and chemotherapy response in triple-negative breast cancer	Nat Med	2016	2016-11-08	10.1038/nm.4198						25820259	Isoflavones in soy flour diet have different effects on whole-genome expression patterns than purified isoflavone mix in human MCF-7 breast tumors in ovariectomized athymic nude mice	Mol Nutr Food Res	2015	2015-03-31	10.1002/mnfr.201500028
30659304	Molecular targeting of HER2-overexpressing biliary tract cancer cells with trastuzumab emtansine, an antibody-cytotoxic drug conjugate	Cancer Chemother Pharmacol	2019	2019-01-20	10.1007/s00280-019-03768-8																	27793045	Serpin E2 promotes breast cancer metastasis by remodeling the tumor matrix and polarizing tumor associated macrophages	Oncotarget	2016	2016-10-30	10.18632/oncotarget.12927						25774912	Protein expression of DNA damage repair proteins dictates response to topoisomerase and PARP inhibitors in triple-negative breast cancer	PLoS One	2015	2015-03-17	10.1371/journal.pone.0119614
30658681	miR-190 enhances endocrine therapy sensitivity by regulating SOX9 expression in breast cancer	J Exp Clin Cancer Res	2019	2019-01-20	10.1186/s13046-019-1039-9																	27791982	ErbB2 inhibition by lapatinib promotes degradation of mutant p53 protein in cancer cells	Oncotarget	2017	2016-10-30	10.18632/oncotarget.12878						25772246	Cell growth density modulates cancer cell vascular invasion via Hippo pathway activity and CXCR2 signaling	Oncogene	2015	2015-03-17	10.1038/onc.2015.44
30655532	Characterization of the Src-regulated kinome identifies SGK1 as a key mediator of Src-induced transformation	Nat Commun	2019	2019-01-19	10.1038/s41467-018-08154-1																	27746162	Diminished DYRK2 sensitizes hormone receptor-positive breast cancer to everolimus by the escape from degrading mTOR	Cancer Lett	2017	2016-11-07	10.1016/j.canlet.2016.10.015						25739118	Identification of a new class of natural product MDM2 inhibitor: In vitro and in vivo anti-breast cancer activities and target validation	Oncotarget	2015	2015-03-05	10.18632/oncotarget.3098
30653481	Different Triple-Negative Breast Cancer Tumor Cell Lysates (TCLs) Induce Discrepant Anti-Tumor Immunity by PD1/PDL-1 Interaction	Med Sci Monit	2019	2019-01-18	10.12659/MSM.911689																	27721021	Targeting NF-κB RelA/p65 phosphorylation overcomes RITA resistance	Cancer Lett	2016	2016-10-11	10.1016/j.canlet.2016.10.006						25725361	Poly(2-oxazoline) based micelles with high capacity for 3rd generation taxoids: preparation, in vitro and in vivo evaluation	J Control Release	2015	2015-03-01	10.1016/j.jconrel.2015.02.024
30651600	Invadopodia are chemosensing protrusions that guide cancer cell extravasation to promote brain tropism in metastasis	Oncogene	2019	2019-01-18	10.1038/s41388-018-0667-4																	27768598	Chemotherapy enriches for an invasive triple-negative breast tumor cell subpopulation expressing a precursor form of N-cadherin on the cell surface	Oncotarget	2016	2016-10-22	10.18632/oncotarget.12767						25700233	Collagen density and alignment in responsive and resistant trastuzumab-treated breast cancer xenografts	J Biomed Opt	2015	2015-02-21	10.1117/1.JBO.20.2.026004
30651219	Targeting SET to restore PP2A activity disrupts an oncogenic CIP2A-feedforward loop and impairs triple negative breast cancer progression	EBioMedicine	2019	2019-01-18	10.1016/j.ebiom.2018.12.032																	27765027	Ridaforolimus (MK-8669) synergizes with Dalotuzumab (MK-0646) in hormone-sensitive breast cancer	BMC Cancer	2016	2016-10-22	10.1186/s12885-016-2847-3						25673043	Formulation, Characterization, and Antitumor Properties of Trans- and Cis-Citral in the 4T1 Breast Cancer Xenograft Mouse Model	Pharm Res	2015	2015-02-13	10.1007/s11095-015-1643-0
30651129	Hydrodynamic shear stress promotes epithelial-mesenchymal transition by downregulating ERK and GSK3β activities	Breast Cancer Res	2019	2019-01-18	10.1186/s13058-018-1071-2																	27756881	Targeting the cancer-associated fibroblasts as a treatment in triple-negative breast cancer	Oncotarget	2016	2016-10-21	10.18632/oncotarget.12658						25669974	Extracellular vesicles from bone marrow mesenchymal stem/stromal cells transport tumor regulatory microRNA, proteins, and metabolites	Oncotarget	2015	2015-02-12	10.18632/oncotarget.3211
30648805	Fucoxanthin inhibits tumour-related lymphangiogenesis and growth of breast cancer	J Cell Mol Med	2019	2019-01-17	10.1111/jcmm.14151																	27740936	Reduced PAK1 activity sensitizes FA/BRCA-proficient breast cancer cells to PARP inhibition	Oncotarget	2016	2016-10-15	10.18632/oncotarget.12576						25663547	In vitro activity of the mTOR inhibitor everolimus, in a large panel of breast cancer cell lines and analysis for predictors of response	Breast Cancer Res Treat	2015	2015-02-10	10.1007/s10549-015-3282-x
30645202	Inhibiting Wee1 and ATR kinases produces tumor-selective synthetic lethality and suppresses metastasis	J Clin Invest	2019	2019-01-16	10.1172/JCI122622																	27737538	Antitumor Effect of KX-01 through Inhibiting Src Family Kinases and Mitosis	Cancer Res Treat	2017	2016-10-15	10.4143/crt.2016.168						25660204	Polypeptide-based nanogels co-encapsulating a synergistic combination of doxorubicin with 17-AAG show potent anti-tumor activity in ErbB2-driven breast cancer models	J Control Release	2015	2015-02-10	10.1016/j.jconrel.2015.02.001
30643406	Large-scale synthesis of monodisperse Prussian blue nanoparticles for cancer theranostics via an "in situ modification" strategy	Int J Nanomedicine	2018	2019-01-16	10.2147/IJN.S183858																	27728808	Enhancing the Cytotoxic Effects of PARP Inhibitors with DNA Demethylating Agents - A Potential Therapy for Cancer	Cancer Cell	2016	2016-10-12	10.1016/j.ccell.2016.09.002						25659932	Chemotherapeutic potential of diazeniumdiolate-based aspirin prodrugs in breast cancer	Free Radic Biol Med	2015	2015-02-10	10.1016/j.freeradbiomed.2015.01.029
30642388	Using an in-vivo syngeneic spontaneous metastasis model identifies ID2 as a promoter of breast cancer colonisation in the brain	Breast Cancer Res	2019	2019-01-16	10.1186/s13058-018-1093-9																	27725631	Cancer-associated fibroblast-secreted CXCL16 attracts monocytes to promote stroma activation in triple-negative breast cancers	Nat Commun	2016	2016-10-12	10.1038/ncomms13050						25627551	The telomerase inhibitor imetelstat alone, and in combination with trastuzumab, decreases the cancer stem cell population and self-renewal of HER2+ breast cancer cells	Breast Cancer Res Treat	2015	2015-01-29	10.1007/s10549-015-3270-1
30642351	Context-dependent roles of MDMX (MDM4) and MDM2 in breast cancer proliferation and circulating tumor cells	Breast Cancer Res	2019	2019-01-16	10.1186/s13058-018-1094-8																	27689331	Fluorescence-guided surgery of a highly-metastatic variant of human triple-negative breast cancer targeted with a cancer-specific GFP adenovirus prevents recurrence	Oncotarget	2016	2016-10-01	10.18632/oncotarget.12314						25565809	Photo activation of HPPH encapsulated in "Pocket" liposomes triggers multiple drug release and tumor cell killing in mouse breast cancer xenografts	Int J Nanomedicine	2014	2015-01-08	10.2147/IJN.S72143
30640465	Tricyclic Indazoles-A Novel Class of Selective Estrogen Receptor Degrader Antagonists	J Med Chem	2019	2019-01-15	10.1021/acs.jmedchem.8b01837																	27687593	CARP-1 functional mimetics are novel inhibitors of drug-resistant triple negative breast cancers	Oncotarget	2016	2016-10-01	10.18632/oncotarget.12333						25549350	HET0016, a selective inhibitor of 20-HETE synthesis, decreases pro-angiogenic factors and inhibits growth of triple negative breast cancer in mice	PLoS One	2014	2014-12-31	10.1371/journal.pone.0116247
30636872	Antitumor activity of the bioreductive prodrug 3-(2-nitrophenyl) propionic acid-paclitaxel nanoparticles (NPPA-PTX NPs) on MDA-MB-231 cells: in vitro and in vivo	Int J Nanomedicine	2018	2019-01-15	10.2147/IJN.S186556																	27658586	Non-benzoquinone geldanamycin analogs trigger various forms of death in human breast cancer cells	J Exp Clin Cancer Res	2016	2016-09-24	10.1186/s13046-016-0428-6						25531448	PARP inhibition restores extrinsic apoptotic sensitivity in glioblastoma	PLoS One	2014	2014-12-23	10.1371/journal.pone.0114583
30635656	B591, a novel specific pan-PI3K inhibitor, preferentially targets cancer stem cells	Oncogene	2019	2019-01-13	10.1038/s41388-018-0674-5																	27641610	Human biofield therapy does not affect tumor size but modulates immune responses in a mouse model for breast cancer	J Integr Med	2016	2016-09-20	10.1016/S2095-4964(16)60275-3						25519042	In vivo anti-metastatic effects of uPAR retargeted measles virus in syngeneic and xenograft models of mammary cancer	Breast Cancer Res Treat	2015	2014-12-19	10.1007/s10549-014-3236-8
30635338	Vaccine-Induced Memory CD8(+) T Cells Provide Clinical Benefit in HER2 Expressing Breast Cancer: A Mouse to Human Translational Study	Clin Cancer Res	2019	2019-01-13	10.1158/1078-0432.CCR-18-3102																	27641504	A Biobank of Breast Cancer Explants with Preserved Intra-tumor Heterogeneity to Screen Anticancer Compounds	Cell	2016	2016-09-20	10.1016/j.cell.2016.08.041						25504852	Lonidamine induces intracellular tumor acidification and ATP depletion in breast, prostate and ovarian cancer xenografts and potentiates response to doxorubicin	NMR Biomed	2015	2014-12-16	10.1002/nbm.3240
30635009	Therapeutic impact of Nintedanib with paclitaxel and/or a PD-L1 antibody in preclinical models of orthotopic primary or metastatic triple negative breast cancer	J Exp Clin Cancer Res	2019	2019-01-13	10.1186/s13046-018-0999-5																	27641360	Local microRNA delivery targets Palladin and prevents metastatic breast cancer	Nat Commun	2016	2016-09-20	10.1038/ncomms12868						25491778	The PI3K/mTOR dual inhibitor P7170 demonstrates potent activity against endocrine-sensitive and endocrine-resistant ER+ breast cancer	Breast Cancer Res Treat	2015	2014-12-11	10.1007/s10549-014-3201-6
30633869	Growth of breast cancer cells by leptin is mediated via activation of the inflammasome: Critical roles of estrogen receptor signaling and reactive oxygen species production	Biochem Pharmacol	2019	2019-01-12	10.1016/j.bcp.2019.01.006																	27590511	Hypoxia-inducible factors regulate pluripotency factor expression by ZNF217- and ALKBH5-mediated modulation of RNA methylation in breast cancer cells	Oncotarget	2016	2016-09-04	10.18632/oncotarget.11743						25491510	Amyloid-β precursor protein promotes cell proliferation and motility of advanced breast cancer	BMC Cancer	2014	2014-12-11	10.1186/1471-2407-14-928
30623283	Optical Imaging of Triple-Negative Breast Cancer Cells in Xenograft Athymic Mice Using an ICAM-1-Targeting Small-Molecule Probe	Mol Imaging Biol	2019	2019-01-10	10.1007/s11307-018-01312-3																	27582551	Novel association of DJ-1 with HER3 potentiates HER3 activation and signaling in cancer	Oncotarget	2016	2016-09-02	10.18632/oncotarget.11613						25409150	Convergent loss of PTEN leads to clinical resistance to a PI(3)Kα inhibitor	Nature	2015	2014-11-20	10.1038/nature13948
30616077	In situ chemically crosslinked injectable hydrogels for the subcutaneous delivery of trastuzumab to treat breast cancer	Acta Biomater	2019	2019-01-08	10.1016/j.actbio.2019.01.003																	27581495	Methylparaben stimulates tumor initiating cells in ER+ breast cancer models	J Appl Toxicol	2017	2016-09-02	10.1002/jat.3374						25408417	Vasculature-specific MRI reveals differential anti-angiogenic effects of a biomimetic peptide in an orthotopic breast cancer model	Angiogenesis	2015	2014-11-20	10.1007/s10456-014-9450-5
30615483	Raloxifene nano-micelles effect on triple-negative breast cancer is mediated through estrogen receptor-β and epidermal growth factor receptor	J Drug Target	2019	2019-01-08	10.1080/1061186X.2019.1566341																	27579539	p27kip1 expression limits H-Ras-driven transformation and tumorigenesis by both canonical and non-canonical mechanisms	Oncotarget	2016	2016-09-01	10.18632/oncotarget.11656						25408354	N-acetylglucosaminyl 1-phosphate transferase: an excellent target for developing new generation breast cancer therapeutic	Adv Exp Med Biol	2015	2014-11-20	10.1007/978-3-319-11280-0_22
30614181	MicroRNA Delivery with Bioreducible Polyethylenimine as a Non-Viral Vector for Breast Cancer Gene Therapy	Macromol Biosci	2019	2019-01-08	10.1002/mabi.201800445																	27572267	Glycosylation and stabilization of programmed death ligand-1 suppresses T-cell activity	Nat Commun	2016	2016-08-31	10.1038/ncomms12632						25391896	A novel vaccinia virus with dual oncolytic and anti-angiogenic therapeutic effects against triple-negative breast cancer	Breast Cancer Res Treat	2014	2014-11-14	10.1007/s10549-014-3180-7
30609207	Alantolactone promotes ER stress-mediated apoptosis by inhibition of TrxR1 in triple-negative breast cancer cell lines and in a mouse model	J Cell Mol Med	2019	2019-01-05	10.1111/jcmm.14139																	27564255	Developing an anticancer copper(II) pro-drug based on the nature of cancer cell and human serum albumin carrier IIA subdomain: mouse model of breast cancer	Oncotarget	2016	2016-08-27	10.18632/oncotarget.11465						25384034	A biomimetic collagen derived peptide exhibits anti-angiogenic activity in triple negative breast cancer	PLoS One	2014	2014-11-11	10.1371/journal.pone.0111901
30607633	Synergistic anti-cancer activity of CDK4/6 inhibitor palbociclib and dual mTOR kinase inhibitor MLN0128 in pRb-expressing ER-negative breast cancer	Breast Cancer Res Treat	2019	2019-01-05	10.1007/s10549-018-05104-9																	27564114	Defining the transcriptional and biological response to CDK4/6 inhibition in relation to ER+/HER2- breast cancer	Oncotarget	2016	2016-08-27	10.18632/oncotarget.11588						25359765	Inhibition of histone H3K79 methylation selectively inhibits proliferation, self-renewal and metastatic potential of breast cancer	Oncotarget	2014	2014-11-01	10.18632/oncotarget.2496
30606720	SIX2 Mediates Late-Stage Metastasis via Direct Regulation of SOX2 and Induction of a Cancer Stem Cell Program	Cancer Res	2019	2019-01-05	10.1158/0008-5472.CAN-18-1791																	27563814	Molecular regulation of apoptotic machinery and lipid metabolism by mTORC1/mTORC2 dual inhibitors in preclinical models of HER2+/PIK3CAmut breast cancer	Oncotarget	2016	2016-08-27	10.18632/oncotarget.11490						25359619	Wnt signaling induces gene expression of factors associated with bone destruction in lung and breast cancer	Clin Exp Metastasis	2014	2014-11-01	10.1007/s10585-014-9682-1
30604896	GRB7 dependent proliferation of basal-like, HER-2 positive human breast cancer cell lines is mediated in part by HER-1 signaling	Mol Carcinog	2019	2019-01-04	10.1002/mc.22963																	27560921	Image-Guided Radiotherapy Targets Macromolecules through Altering the Tumor Microenvironment	Mol Pharm	2016	2016-08-26	10.1021/acs.molpharmaceut.6b00465						25326397	A novel animal model for locally advanced breast cancer	Ann Surg Oncol	2015	2014-10-19	10.1245/s10434-014-4174-8
30599914	Antrocin, a bioactive component from Antrodia cinnamomea, suppresses breast carcinogenesis and stemness via downregulation of β-catenin/Notch1/Akt signaling	Phytomedicine	2019	2019-01-03	10.1016/j.phymed.2018.09.213																	27557521	Activation of HERV-K Env protein is essential for tumorigenesis and metastasis of breast cancer cells	Oncotarget	2016	2016-08-25	10.18632/oncotarget.11455						25325795	Targeted delivery of anticancer agents via a dual function nanocarrier with an interfacial drug-interactive motif	Biomacromolecules	2014	2014-10-18	10.1021/bm501339j
32464009	Activation of the AKT/FOXO3a Signaling Pathway during Breast Cancer Inhibition In Vivo and In Vitro by Amauroderma rude (Agaricomycetes)	Int J Med Mushrooms	2019	2020-05-29	10.1615/IntJMedMushrooms.2019032888																	27555377	Minocycline, a putative neuroprotectant, co-administered with doxorubicin-cyclophosphamide chemotherapy in a xenograft model of triple-negative breast cancer	Exp Toxicol Pathol	2016	2016-08-25	10.1016/j.etp.2016.08.001						25276795	Patched targeting peptides for imaging and treatment of hedgehog positive breast tumors	Biomed Res Int	2014	2014-10-03	10.1155/2014/525680
30593516	Elevated WBP2 Expression in HER2-positive Breast Cancers Correlates with Sensitivity to Trastuzumab-based Neoadjuvant Therapy: A Retrospective and Multicentric Study	Clin Cancer Res	2019	2018-12-30	10.1158/1078-0432.CCR-18-3228																	27553708	Stratification and therapeutic potential of PML in metastatic breast cancer	Nat Commun	2016	2016-08-25	10.1038/ncomms12595						25263164	Nicotinamide phosphoribosyltransferase can affect metastatic activity and cell adhesive functions by regulating integrins in breast cancer	DNA Repair (Amst)	2014	2014-09-30	10.1016/j.dnarep.2014.08.006
30592625	Neuronal calcium sensor 1 (NCS1) promotes motility and metastatic spread of breast cancer cells in vitro and in vivo	FASEB J	2019	2018-12-29	10.1096/fj.201802004R																	27542255	Radiofrequency hyperthermia promotes the therapeutic effects on chemotherapeutic-resistant breast cancer when combined with heat shock protein promoter-controlled HSV-TK gene therapy: Toward imaging-guided interventional gene therapy	Oncotarget	2016	2016-08-20	10.18632/oncotarget.11346						25216526	Tumor-targeting Salmonella typhimurium A1-R prevents experimental human breast cancer bone metastasis in nude mice	Oncotarget	2014	2014-09-13	10.18632/oncotarget.2226
30591552	Disruption of the Rbm38-eIF4E Complex with a Synthetic Peptide Pep8 Increases p53 Expression	Cancer Res	2019	2018-12-29	10.1158/0008-5472.CAN-18-2209																	27524420	Twist1 promotes breast cancer invasion and metastasis by silencing Foxa1 expression	Oncogene	2017	2016-08-16	10.1038/onc.2016.286						25193464	Loss-of-function RNAi screens in breast cancer cells identify AURKB, PLK1, PIK3R1, MAPK12, PRKD2, and PTK6 as sensitizing targets of rapamycin activity	Cancer Lett	2014	2014-09-07	10.1016/j.canlet.2014.08.043
30590004	KIF11 Functions as an Oncogene and Is Associated with Poor Outcomes from Breast Cancer	Cancer Res Treat	2019	2018-12-28	10.4143/crt.2018.460																	27524413	RCP induces Slug expression and cancer cell invasion by stabilizing β1 integrin	Oncogene	2017	2016-08-16	10.1038/onc.2016.277						25129445	Fluoxetine modulates breast cancer metastasis to the brain in a murine model	BMC Cancer	2014	2014-08-18	10.1186/1471-2407-14-598
30584072	Inhibition of Dipeptidyl Peptidase-4 Accelerates Epithelial-Mesenchymal Transition and Breast Cancer Metastasis via the CXCL12/CXCR4/mTOR Axis	Cancer Res	2019	2018-12-26	10.1158/0008-5472.CAN-18-0620																	27517156	Suppression of breast cancer metastasis through the inactivation of ADP-ribosylation factor 1	Oncotarget	2016	2016-08-13	10.18632/oncotarget.11185						25086747	Analysis of tumour- and stroma-supplied proteolytic networks reveals a brain-metastasis-promoting role for cathepsin S	Nat Cell Biol	2014	2014-08-04	10.1038/ncb3011
30583076	Med19 is targeted by miR-101-3p/miR-422a and promotes breast cancer progression by regulating the EGFR/MEK/ERK signaling pathway	Cancer Lett	2019	2018-12-25	10.1016/j.canlet.2018.12.008																	27494876	Xanthine oxidoreductase is required for genotoxic stress-induced NKG2D ligand expression and gemcitabine-mediated antitumor activity	Oncotarget	2016	2016-08-06	10.18632/oncotarget.11042						25086746	ATM-mediated stabilization of ZEB1 promotes DNA damage response and radioresistance through CHK1	Nat Cell Biol	2014	2014-08-04	10.1038/ncb3013
30576655	USP1 Is Required for Replication Fork Protection in BRCA1-Deficient Tumors	Mol Cell	2018	2018-12-22	10.1016/j.molcel.2018.10.045																	27486754	Inhibition of cyclin dependent kinase 9 by dinaciclib suppresses cyclin B1 expression and tumor growth in triple negative breast cancer	Oncotarget	2016	2016-08-04	10.18632/oncotarget.10870						25058168	Evaluation of (89)Zr-pertuzumab in Breast cancer xenografts	Mol Pharm	2014	2014-07-25	10.1021/mp500323d
30570849	In vivo and in vitro impact of miR-31 and miR-143 on the suppression of metastasis and invasion in breast cancer	J BUON	2018	2018-12-21																		27484095	Integrated molecular pathway analysis informs a synergistic combination therapy targeting PTEN/PI3K and EGFR pathways for basal-like breast cancer	BMC Cancer	2016	2016-08-04	10.1186/s12885-016-2609-2						25056111	Reprogramming ovarian and breast cancer cells into non-cancerous cells by low-dose metformin or SN-38 through FOXO3 activation	Sci Rep	2014	2014-07-25	10.1038/srep05810
30565087	Citron kinase (CIT-K) promotes aggressiveness and tumorigenesis of breast cancer cells in vitro and in vivo: preliminary study of the underlying mechanism	Clin Transl Oncol	2019	2018-12-20	10.1007/s12094-018-02003-9																	27473585	Increased sensitivity of African American triple negative breast cancer cells to nitric oxide-induced mitochondria-mediated apoptosis	BMC Cancer	2016	2016-07-31	10.1186/s12885-016-2547-z						25051221	Sub-100nm gold nanomatryoshkas improve photo-thermal therapy efficacy in large and highly aggressive triple negative breast tumors	J Control Release	2014	2014-07-23	10.1016/j.jconrel.2014.07.038
30560942	A peptide mimicking the binding sites of VEGF-A and VEGF-B inhibits VEGFR-1/-2 driven angiogenesis, tumor growth and metastasis	Sci Rep	2018	2018-12-19	10.1038/s41598-018-36394-0																	27472462	Effective combination therapies in preclinical endocrine resistant breast cancer models harboring ER mutations	Oncotarget	2016	2016-07-30	10.18632/oncotarget.10852						25034624	Utility of [18 F]FLT-PET to assess treatment response in trastuzumab-resistant and trastuzumab-sensitive HER2-overexpressing human breast cancer xenografts	Mol Imaging Biol	2015	2014-07-19	10.1007/s11307-014-0770-z
30560892	High-resolution deconstruction of evolution induced by chemotherapy treatments in breast cancer xenografts	Sci Rep	2018	2018-12-19	10.1038/s41598-018-36184-8																	27469490	Folate-Chitosan Nanoparticles Loaded with Ursolic Acid Confer Anti-Breast Cancer Activities in vitro and in vivo	Sci Rep	2016	2016-07-30	10.1038/srep30782						25013076	Cancer therapy. Ex vivo culture of circulating breast tumor cells for individualized testing of drug susceptibility	Science	2014	2014-07-12	10.1126/science.1253533
30559167	Human Breast Cancer Xenograft Model Implicates Peroxisome Proliferator-activated Receptor Signaling as Driver of Cancer-induced Muscle Fatigue	Clin Cancer Res	2019	2018-12-19	10.1158/1078-0432.CCR-18-1565																	27424289	GSK-3 inhibition overcomes chemoresistance in human breast cancer	Cancer Lett	2016	2016-07-18	10.1016/j.canlet.2016.07.006						25011475	The aryl hydrocarbon receptor ligand omeprazole inhibits breast cancer cell invasion and metastasis	BMC Cancer	2014	2014-07-12	10.1186/1471-2407-14-498
30557851	Non-canonical AR activity facilitates endocrine resistance in breast cancer	Endocr Relat Cancer	2019	2018-12-18	10.1530/ERC-18-0333																	27418135	Targeting synthetic lethality between the SRC kinase and the EPHB6 receptor may benefit cancer treatment	Oncotarget	2016	2016-07-16	10.18632/oncotarget.10569						25002028	CDK 4/6 inhibitors sensitize PIK3CA mutant breast cancer to PI3K inhibitors	Cancer Cell	2014	2014-07-09	10.1016/j.ccr.2014.05.020
30556250	Long noncoding RNA MEG3 inhibits breast cancer growth via upregulating endoplasmic reticulum stress and activating NF-κB and p53	J Cell Biochem	2019	2018-12-18	10.1002/jcb.27982																	27390851	Important Role of FTO in the Survival of Rare Panresistant Triple-Negative Inflammatory Breast Cancer Cells Facing a Severe Metabolic Challenge	PLoS One	2016	2016-07-09	10.1371/journal.pone.0159072						24999674	Facile synthesis of pentacle gold-copper alloy nanocrystals and their plasmonic and catalytic properties	Nat Commun	2014	2014-07-08	10.1038/ncomms5327
30555230	Functional chlorin gold nanorods enable to treat breast cancer by photothermal/photodynamic therapy	Int J Nanomedicine	2018	2018-12-18	10.2147/IJN.S186974																	27387452	A new oridonin analog suppresses triple-negative breast cancer cells and tumor growth via the induction of death receptor 5	Cancer Lett	2016	2016-07-09	10.1016/j.canlet.2016.06.024						24997502	Computational analysis of image-based drug profiling predicts synergistic drug combinations: applications in triple-negative breast cancer	Mol Oncol	2014	2014-07-07	10.1016/j.molonc.2014.06.007
30554948	The F-Box Domain-Dependent Activity of EMI1 Regulates PARPi Sensitivity in Triple-Negative Breast Cancers	Mol Cell	2019	2018-12-18	10.1016/j.molcel.2018.11.003																	27374177	ART3 regulates triple-negative breast cancer cell function via activation of Akt and ERK pathways	Oncotarget	2016	2016-07-05	10.18632/oncotarget.10306						24971740	A small molecule inhibitor of human RAD51 potentiates breast cancer cell killing by therapeutic agents in mouse xenografts	PLoS One	2014	2014-06-28	10.1371/journal.pone.0100993
30548198	PTP1B markedly promotes breast cancer progression and is regulated by miR-193a-3p	FEBS J	2019	2018-12-15	10.1111/febs.14724																	27366951	Multifunctional near-infrared light-triggered biodegradable micelles for chemo- and photo-thermal combination therapy	Oncotarget	2016	2016-07-02	10.18632/oncotarget.10320						24952873	ADAM10 mediates trastuzumab resistance and is correlated with survival in HER2 positive breast cancer	Oncotarget	2014	2014-06-23	10.18632/oncotarget.1955
30544196	SMYD3 promotes the epithelial-mesenchymal transition in breast cancer	Nucleic Acids Res	2019	2018-12-14	10.1093/nar/gky1221																	27363025	Regression of experimental NIS-expressing breast cancer brain metastases in response to radioiodide/gemcitabine dual therapy	Oncotarget	2016	2016-07-01	10.18632/oncotarget.10238						24952368	Conjugation of pH-responsive nanoparticles to neural stem cells improves intratumoral therapy	J Control Release	2014	2014-06-22	10.1016/j.jconrel.2014.06.015
30542717	Rapamycin enhances the sensitivity of ER‑positive breast cancer cells to tamoxifen by upregulating p73 expression	Oncol Rep	2019	2018-12-14	10.3892/or.2018.6842																	27323896	Pro-haloacetate Nanoparticles for Efficient Cancer Therapy via Pyruvate Dehydrogenase Kinase Modulation	Sci Rep	2016	2016-06-22	10.1038/srep28196						24925028	MicroRNA-200b targets protein kinase Cα and suppresses triple-negative breast cancer metastasis	Carcinogenesis	2014	2014-06-14	10.1093/carcin/bgu133
30542711	Cellular communication promotes mammosphere growth and collective invasion through microtubule‑like structures and angiogenesis	Oncol Rep	2018	2018-12-14	10.3892/or.2018.6778																	27322743	RANK ligand as a potential target for breast cancer prevention in BRCA1-mutation carriers	Nat Med	2016	2016-06-21	10.1038/nm.4118						24924618	Aldehyde tag coupled with HIPS chemistry enables the production of ADCs conjugated site-specifically to different antibody regions with distinct in vivo efficacy and PK outcomes	Bioconjug Chem	2014	2014-06-14	10.1021/bc500189z
30541274	Self-Assembled Copper-Amino Acid Nanoparticles for in Situ Glutathione "AND" H(2)O(2) Sequentially Triggered Chemodynamic Therapy	J Am Chem Soc	2019	2018-12-14	10.1021/jacs.8b08714																	27310425	Maximiscin Induces DNA Damage, Activates DNA Damage Response Pathways, and Has Selective Cytotoxic Activity against a Subtype of Triple-Negative Breast Cancer	J Nat Prod	2016	2016-06-17	10.1021/acs.jnatprod.6b00290						24924199	Role of MAPK in oncolytic herpes viral therapy in triple-negative breast cancer	Cancer Gene Ther	2014	2014-06-14	10.1038/cgt.2014.28
30523157	Functional genomic characterization of a synthetic anti-HER3 antibody reveals a role for ubiquitination by RNF41 in the anti-proliferative response	J Biol Chem	2019	2018-12-08	10.1074/jbc.RA118.004420																	27302409	Phototheranostics of CD44-positive cell populations in triple negative breast cancer	Sci Rep	2016	2016-06-16	10.1038/srep27871						24916181	A class I histone deacetylase inhibitor, entinostat, enhances lapatinib efficacy in HER2-overexpressing breast cancer cells through FOXO3-mediated Bim1 expression	Breast Cancer Res Treat	2014	2014-06-12	10.1007/s10549-014-3014-7
30540926	Phosphatidyl inositol 3-kinase (PI3K)-mTOR inhibitor PKI-402 inhibits breast cancer induced osteolysis	Cancer Lett	2019	2018-12-13	10.1016/j.canlet.2018.11.038																	27270588	Combination inhibition of PI3K and mTORC1 yields durable remissions in mice bearing orthotopic patient-derived xenografts of HER2-positive breast cancer brain metastases	Nat Med	2016	2016-06-09	10.1038/nm.4120						24909174	CXCL12-γ in primary tumors drives breast cancer metastasis	Oncogene	2015	2014-06-10	10.1038/onc.2014.157
30538172	miR-221/222 promote tumor growth and suppress apoptosis by targeting lncRNA GAS5 in breast cancer	Biosci Rep	2019	2018-12-13	10.1042/BSR20181859																	27259262	MLLT11/AF1q boosts oncogenic STAT3 activity through Src-PDGFR tyrosine kinase signaling	Oncotarget	2016	2016-06-04	10.18632/oncotarget.9759						24898150	Discovery of hapten-specific scFv from a phage display library and applications for HER2-positive tumor imaging	Bioconjug Chem	2014	2014-06-06	10.1021/bc500173f
30537987	The isomiR-140-3p-regulated mevalonic acid pathway as a potential target for prevention of triple negative breast cancer	Breast Cancer Res	2018	2018-12-13	10.1186/s13058-018-1074-z																	27259150	Modulated Expression of Specific tRNAs Drives Gene Expression and Cancer Progression	Cell	2016	2016-06-04	10.1016/j.cell.2016.05.046						24891218	STAT3 signaling is activated preferentially in tumor-initiating cells in claudin-low models of human breast cancer	Stem Cells	2014	2014-06-04	10.1002/stem.1752
30537815	Phase-Change Material Packaged within Hollow Copper Sulfide Nanoparticles Carrying Doxorubicin and Chlorin e6 for Fluorescence-Guided Trimodal Therapy of Cancer	ACS Appl Mater Interfaces	2019	2018-12-13	10.1021/acsami.8b19667																	27255535	Selective activity of deguelin identifies therapeutic targets for androgen receptor-positive breast cancer	Breast Cancer Res Treat	2016	2016-06-04	10.1007/s10549-016-3841-9						24886365	AZD8931, an equipotent, reversible inhibitor of signaling by epidermal growth factor receptor (EGFR), HER2, and HER3: preclinical activity in HER2 non-amplified inflammatory breast cancer models	J Exp Clin Cancer Res	2014	2014-06-03	10.1186/1756-9966-33-47
30537512	Loss of the FAT1 Tumor Suppressor Promotes Resistance to CDK4/6 Inhibitors via the Hippo Pathway	Cancer Cell	2018	2018-12-12	10.1016/j.ccell.2018.11.006																	27255534	Therapeutic inhibition of breast cancer bone metastasis progression and lung colonization: breaking the vicious cycle by targeting α5β1 integrin	Breast Cancer Res Treat	2016	2016-06-04	10.1007/s10549-016-3844-6						24858277	Knockdown of estrogen receptor-α induces autophagy and inhibits antiestrogen-mediated unfolded protein response activation, promoting ROS-induced breast cancer cell death	FASEB J	2014	2014-05-27	10.1096/fj.13-247353
30529691	The pyrrolopyrimidine colchicine-binding site agent PP-13 reduces the metastatic dissemination of invasive cancer cells in vitro and in vivo	Biochem Pharmacol	2019	2018-12-12	10.1016/j.bcp.2018.12.004																	27248325	Combination of gemcitabine-containing magnetoliposome and oxaliplatin-containing magnetoliposome in breast cancer treatment: A possible mechanism with potential for clinical application	Oncotarget	2016	2016-06-02	10.18632/oncotarget.9671						24858038	Cks overexpression enhances chemotherapeutic efficacy by overriding DNA damage checkpoints	Oncogene	2015	2014-05-27	10.1038/onc.2014.137
30529626	Cordycepin sensitizes breast cancer cells toward irradiation through elevating ROS production involving Nrf2	Toxicol Appl Pharmacol	2019	2018-12-12	10.1016/j.taap.2018.12.006																	27244649	Somatostatin Receptor-Mediated Tumor-Targeting Nanocarriers Based on Octreotide-PEG Conjugated Nanographene Oxide for Combined Chemo and Photothermal Therapy	Small	2016	2016-06-01	10.1002/smll.201600618						24853427	The CT20 peptide causes detachment and death of metastatic breast cancer cells by promoting mitochondrial aggregation and cytoskeletal disruption	Cell Death Dis	2014	2014-05-24	10.1038/cddis.2014.225
30528609	Co-delivery of cisplatin and doxorubicin by covalently conjugating with polyamidoamine dendrimer for enhanced synergistic cancer therapy	Acta Biomater	2019	2018-12-12	10.1016/j.actbio.2018.12.007																	27229859	Selective mode of action of plumbagin through BRCA1 deficient breast cancer stem cells	BMC Cancer	2016	2016-05-28	10.1186/s12885-016-2372-4						24849787	Olive phenolics as c-Met inhibitors: (-)-Oleocanthal attenuates cell proliferation, invasiveness, and tumor growth in breast cancer models	PLoS One	2014	2014-05-23	10.1371/journal.pone.0097622
30528604	Repurposing suramin for the treatment of breast cancer lung metastasis with glycol chitosan-based nanoparticles	Acta Biomater	2019	2018-12-12	10.1016/j.actbio.2018.12.010																	27225120	Carcinoma-astrocyte gap junctions promote brain metastasis by cGAMP transfer	Nature	2016	2016-05-27	10.1038/nature18268						24835590	Sumoylation pathway is required to maintain the basal breast cancer subtype	Cancer Cell	2014	2014-05-20	10.1016/j.ccr.2014.04.008
30522015	Long non-coding RNA SNHG6 enhances cell proliferation, migration and invasion by regulating miR-26a-5p/MAPK6 in breast cancer	Biomed Pharmacother	2019	2018-12-07	10.1016/j.biopha.2018.11.016																	27223428	Radiation-enhanced therapeutic targeting of galectin-1 enriched malignant stroma in triple negative breast cancer	Oncotarget	2016	2016-05-26	10.18632/oncotarget.9490						24816249	Aurora-A mitotic kinase induces endocrine resistance through down-regulation of ERα expression in initially ERα+ breast cancer cells	PLoS One	2014	2014-05-13	10.1371/journal.pone.0096995
30518934	LncRNA DANCR upregulates PI3K/AKT signaling through activating serine phosphorylation of RXRA	Cell Death Dis	2018	2018-12-07	10.1038/s41419-018-1220-7																	27223426	Platelet factor 4 is produced by subsets of myeloid cells in premetastatic lung and inhibits tumor metastasis	Oncotarget	2017	2016-05-26	10.18632/oncotarget.9486						24810497	Suppression of triple-negative breast cancer metastasis by pan-DAC inhibitor panobinostat via inhibition of ZEB family of EMT master regulators	Breast Cancer Res Treat	2014	2014-05-10	10.1007/s10549-014-2979-6
30518916	Long noncoding RNA ATB promotes the epithelial-mesenchymal transition by upregulating the miR-200c/Twist1 axe and predicts poor prognosis in breast cancer	Cell Death Dis	2018	2018-12-07	10.1038/s41419-018-1210-9																	27221776	Increased regucalcin gene expression extends survival in breast cancer patients: Overexpression of regucalcin suppresses the proliferation and metastatic bone activity in MDA-MB-231 human breast cancer cells in vitro	Int J Oncol	2016	2016-05-26	10.3892/ijo.2016.3538						24726842	VN/14-1 induces ER stress and autophagy in HP-LTLC human breast cancer cells and has excellent oral pharmacokinetic profile in female Sprague Dawley rats	Eur J Pharmacol	2014	2014-04-15	10.1016/j.ejphar.2014.04.004
30518672	Cooperative Effect of Oncogenic MET and PIK3CA in an HGF-Dominant Environment in Breast Cancer	Mol Cancer Ther	2019	2018-12-07	10.1158/1535-7163.MCT-18-0710																	27220365	The effect of soluble E-selectin on tumor progression and metastasis	BMC Cancer	2016	2016-05-26	10.1186/s12885-016-2366-2						24723227	Curcumin analogue UBS109 prevents bone loss in breast cancer bone metastasis mouse model: involvement in osteoblastogenesis and osteoclastogenesis	Cell Tissue Res	2014	2014-04-12	10.1007/s00441-014-1846-4
30504427	Expression of MT4-MMP, EGFR, and RB in Triple-Negative Breast Cancer Strongly Sensitizes Tumors to Erlotinib and Palbociclib Combination Therapy	Clin Cancer Res	2019	2018-12-04	10.1158/1078-0432.CCR-18-1880																	27184007	Mouse double minute 2 (MDM2) upregulates Snail expression and induces epithelial-to-mesenchymal transition in breast cancer cells in vitro and in vivo	Oncotarget	2016	2016-05-18	10.18632/oncotarget.9287						24718855	The mushroom Ganoderma lucidum suppresses breast-to-lung cancer metastasis through the inhibition of pro-invasive genes	Int J Oncol	2014	2014-04-11	10.3892/ijo.2014.2375
30514916	Extracellular vesicles produced in B cells deliver tumor suppressor miR-335 to breast cancer cells disrupting oncogenic programming in vitro and in vivo	Sci Rep	2018	2018-12-06	10.1038/s41598-018-35968-2																	27177833	Noscapine chemosensitization enhances docetaxel anticancer activity and nanocarrier uptake in triple negative breast cancer	Exp Cell Res	2016	2016-05-15	10.1016/j.yexcr.2016.05.006						24692592	Arginine starvation impairs mitochondrial respiratory function in ASS1-deficient breast cancer cells	Sci Signal	2014	2014-04-03	10.1126/scisignal.2004761
30507376	Global transcriptional analysis identifies a novel role for SOX4 in tumor-induced angiogenesis	Elife	2018	2018-12-04	10.7554/eLife.27706																	27175939	The combination of NVP-BKM120 with trastuzumab or RAD001 synergistically inhibits the growth of breast cancer stem cells in vivo	Oncol Rep	2016	2016-05-14	10.3892/or.2016.4799						24681547	Cadherin-11 in poor prognosis malignancies and rheumatoid arthritis: common target, common therapies	Oncotarget	2014	2014-04-01	10.18632/oncotarget.1538
30499763	MRI evaluation of the effects of whole brain radiotherapy on breast cancer brain metastasis	Int J Radiat Biol	2019	2018-12-01	10.1080/09553002.2019.1554920																	27174006	IR-780 Dye as a Sonosensitizer for Sonodynamic Therapy of Breast Tumor	Sci Rep	2016	2016-05-14	10.1038/srep25968						24670685	Epigenetic reprogramming of HOXC10 in endocrine-resistant breast cancer	Sci Transl Med	2014	2014-03-28	10.1126/scitranslmed.3008326
30498242	High-resolution clonal mapping of multi-organ metastasis in triple negative breast cancer	Nat Commun	2018	2018-12-01	10.1038/s41467-018-07406-4																	27169467	Phosphatidylserine-targeting antibodies augment the anti-tumorigenic activity of anti-PD-1 therapy by enhancing immune activation and downregulating pro-oncogenic factors induced by T-cell checkpoint inhibition in murine triple-negative breast cancers	Breast Cancer Res	2016	2016-05-13	10.1186/s13058-016-0708-2						24628795	ATP directed agent, 8-chloro-adenosine, induces AMP activated protein kinase activity, leading to autophagic cell death in breast cancer cells	J Hematol Oncol	2014	2014-03-18	10.1186/1756-8722-7-23
30486871	Induction of cell cycle arrest and inflammatory genes by combined treatment with epigenetic, differentiating, and chemotherapeutic agents in triple-negative breast cancer	Breast Cancer Res	2018	2018-11-30	10.1186/s13058-018-1068-x																	27164560	Reprogramming metabolism by histone methyltransferase NSD2 drives endocrine resistance via coordinated activation of pentose phosphate pathway enzymes	Cancer Lett	2016	2016-05-11	10.1016/j.canlet.2016.05.004						24606732	Trop-2-targeting tetrakis-ranpirnase has potent antitumor activity against triple-negative breast cancer	Mol Cancer	2014	2014-03-11	10.1186/1476-4598-13-53
30483898	Effects of VEGFR1(+) hematopoietic progenitor cells on pre-metastatic niche formation and in vivo metastasis of breast cancer cells	J Cancer Res Clin Oncol	2019	2018-11-29	10.1007/s00432-018-2802-6																	27154416	Characterization of patient-derived tumor xenografts (PDXs) as models for estrogen receptor positive (ER+HER2- and ER+HER2+) breast cancers	J Steroid Biochem Mol Biol	2017	2016-05-08	10.1016/j.jsbmb.2016.05.001						24575839	Phospho-aspirin (MDC-22) inhibits breast cancer in preclinical animal models: an effect mediated by EGFR inhibition, p53 acetylation and oxidative stress	BMC Cancer	2014	2014-03-01	10.1186/1471-2407-14-141
30482775	Use of a Single CAR T Cell and Several Bispecific Adapters Facilitates Eradication of Multiple Antigenically Different Solid Tumors	Cancer Res	2019	2018-11-29	10.1158/0008-5472.CAN-18-1834																	27129153	Repurposing cephalosporin antibiotics as pro-senescent radiosensitizers	Oncotarget	2016	2016-04-30	10.18632/oncotarget.8984						24559446	Preclinical studies with JAA-F11 anti-Thomsen-Friedenreich monoclonal antibody for human breast cancer	Future Oncol	2014	2014-02-25	10.2217/fon.13.209
30476792	Near-infrared fluorescent carbon dots encapsulated liposomes as multifunctional nano-carrier and tracer of the anticancer agent cinobufagin in vivo and in vitro	Colloids Surf B Biointerfaces	2019	2018-11-27	10.1016/j.colsurfb.2018.11.041																	27119227	Effective treatment of ductal carcinoma in situ with a HER-2- targeted alpha-particle emitting radionuclide in a preclinical model of human breast cancer	Oncotarget	2016	2016-04-28	10.18632/oncotarget.8949						24554387	Therapeutic potential of the dual EGFR/HER2 inhibitor AZD8931 in circumventing endocrine resistance	Breast Cancer Res Treat	2014	2014-02-21	10.1007/s10549-014-2878-x
30472501	Characterizing Trastuzumab-Induced Alterations in Intratumoral Heterogeneity with Quantitative Imaging and Immunohistochemistry in HER2+ Breast Cancer	Neoplasia	2019	2018-11-26	10.1016/j.neo.2018.10.008																	27105525	Inulanolide A as a new dual inhibitor of NFAT1-MDM2 pathway for breast cancer therapy	Oncotarget	2016	2016-04-23	10.18632/oncotarget.8873						24531711	SOCS3-mediated regulation of inflammatory cytokines in PTEN and p53 inactivated triple negative breast cancer model	Oncogene	2015	2014-02-18	10.1038/onc.2014.4
30471372	Effect of chitosan based glycolipid-like nanocarrier in prevention of developing acquired drug resistance in tri-cycle treatment of breast cancer	Int J Pharm	2019	2018-11-25	10.1016/j.ijpharm.2018.11.056																	27097807	Withaferin A inhibits in vivo growth of breast cancer cells accelerated by Notch2 knockdown	Breast Cancer Res Treat	2016	2016-04-22	10.1007/s10549-016-3795-y						24510012	A combination treatment with DNA methyltransferase inhibitors and suramin decreases invasiveness of breast cancer cells	Breast Cancer Res Treat	2014	2014-02-11	10.1007/s10549-014-2857-2
30467925	Role of inhibitor of yes-associated protein 1 in triple-negative breast cancer with taxol-based chemoresistance	Cancer Sci	2019	2018-11-24	10.1111/cas.13888																	27086914	The oleocanthal-based homovanillyl sinapate as a novel c-Met inhibitor	Oncotarget	2016	2016-04-19	10.18632/oncotarget.8681						24510011	Ex vivo Evans blue assessment of the blood brain barrier in three breast cancer brain metastasis models	Breast Cancer Res Treat	2014	2014-02-11	10.1007/s10549-014-2854-5
30467396	Effects of Modulating Actin Dynamics on HER2 Cancer Cell Motility and Metastasis	Sci Rep	2018	2018-11-24	10.1038/s41598-018-35284-9																	27060208	The autophagy inhibitor chloroquine targets cancer stem cells in triple negative breast cancer by inducing mitochondrial damage and impairing DNA break repair	Cancer Lett	2016	2016-04-10	10.1016/j.canlet.2016.04.002						24508076	Tumor targeting of a cell penetrating peptide by fusing with a pH-sensitive histidine-glutamate co-oligopeptide	Biomaterials	2014	2014-02-11	10.1016/j.biomaterials.2014.01.047
30465921	A dual-targeted hyaluronic acid-gold nanorod platform with triple-stimuli responsiveness for photodynamic/photothermal therapy of breast cancer	Acta Biomater	2019	2018-11-23	10.1016/j.actbio.2018.11.026																	27050525	ERRα-Regulated Lactate Metabolism Contributes to Resistance to Targeted Therapies in Breast Cancer	Cell Rep	2016	2016-04-07	10.1016/j.celrep.2016.03.026						24466160	Heterogeneity of tumor vasculature and antiangiogenic intervention: insights from MR angiography and DCE-MRI	PLoS One	2014	2014-01-28	10.1371/journal.pone.0086583
30461194	Small molecule nAS-E targeting cAMP response element binding protein (CREB) and CREB-binding protein interaction inhibits breast cancer bone metastasis	J Cell Mol Med	2019	2018-11-22	10.1111/jcmm.14024																	27050072	A combinational therapy of EGFR-CAR NK cells and oncolytic herpes simplex virus 1 for breast cancer brain metastases	Oncotarget	2016	2016-04-07	10.18632/oncotarget.8526						24462822	Fulvestrant, a selective estrogen receptor down-regulator, sensitizes estrogen receptor negative breast tumors to chemotherapy	Cancer Lett	2014	2014-01-28	10.1016/j.canlet.2014.01.008
30459358	Eicosapentaenoic acid in combination with EPHA2 inhibition shows efficacy in preclinical models of triple-negative breast cancer by disrupting cellular cholesterol efflux	Oncogene	2019	2018-11-22	10.1038/s41388-018-0569-5																	27041583	The heparan sulfate sulfotransferase 3-OST3A (HS3ST3A) is a novel tumor regulator and a prognostic marker in breast cancer	Oncogene	2016	2016-04-05	10.1038/onc.2016.44						24434432	Piperlongumine promotes autophagy via inhibition of Akt/mTOR signalling and mediates cancer cell death	Br J Cancer	2014	2014-01-18	10.1038/bjc.2013.810
30457164	DSCAM-AS1 promotes tumor growth of breast cancer by reducing miR-204-5p and up-regulating RRM2	Mol Carcinog	2019	2018-11-21	10.1002/mc.22941																	27035124	Inhibition of β2-adrenergic receptor reduces triple-negative breast cancer brain metastases: The potential benefit of perioperative β-blockade	Oncol Rep	2016	2016-04-02	10.3892/or.2016.4710						24422988	Ceramide targets xIAP and cIAP1 to sensitize metastatic colon and breast cancer cells to apoptosis induction to suppress tumor progression	BMC Cancer	2014	2014-01-16	10.1186/1471-2407-14-24
30454027	Sortilin inhibition limits secretion-induced progranulin-dependent breast cancer progression and cancer stem cell expansion	Breast Cancer Res	2018	2018-11-21	10.1186/s13058-018-1060-5																	27030401	Monitoring Apoptosis of Breast Cancer Xenograft After Paclitaxel Treatment With 99mTc-Labeled Duramycin SPECT/CT	Mol Imaging	2016	2016-04-01	10.1177/1536012115624918						24392119	Gold(III)-dithiocarbamato peptidomimetics in the forefront of the targeted anticancer therapy: preclinical studies against human breast neoplasia	PLoS One	2014	2014-01-07	10.1371/journal.pone.0084248
30452238	Reprogramming Exosomes as Nanoscale Controllers of Cellular Immunity	J Am Chem Soc	2018	2018-11-20	10.1021/jacs.8b10047																	27015562	[Pemetrexed + Sorafenib] lethality is increased by inhibition of ERBB1/2/3-PI3K-NFκB compensatory survival signaling	Oncotarget	2016	2016-03-26	10.18632/oncotarget.8281						24383403	Prolyl-4-hydroxylase α subunit 2 promotes breast cancer progression and metastasis by regulating collagen deposition	BMC Cancer	2014	2014-01-04	10.1186/1471-2407-14-1
30450577	Putative tumor suppressor cytoglobin promotes aryl hydrocarbon receptor ligand-mediated triple negative breast cancer cell death	J Cell Biochem	2019	2018-11-20	10.1002/jcb.27887																	27009091	The effects of CEP-37440, an inhibitor of focal adhesion kinase, in vitro and in vivo on inflammatory breast cancer cells	Breast Cancer Res	2016	2016-03-25	10.1186/s13058-016-0694-4						24303799	Tucaresol down-modulation of MUC1-stimulated human mononuclear cells	Immunol Invest	2014	2013-12-06	10.3109/08820139.2013.860161
30449175	In loco retention effect of magnetic core mesoporous silica nanoparticles doped with trastuzumab as intralesional nanodrug for breast cancer	Artif Cells Nanomed Biotechnol	2018	2018-11-20	10.1080/21691401.2018.1508030																	26993780	Krüppel-like factor 8 activates the transcription of C-X-C cytokine receptor type 4 to promote breast cancer cell invasion, transendothelial migration and metastasis	Oncotarget	2016	2016-03-20	10.18632/oncotarget.8083						24248265	Ganetespib blocks HIF-1 activity and inhibits tumor growth, vascularization, stem cell maintenance, invasion, and metastasis in orthotopic mouse models of triple-negative breast cancer	J Mol Med (Berl)	2014	2013-11-20	10.1007/s00109-013-1102-5
30446652	RET rearrangements are actionable alterations in breast cancer	Nat Commun	2018	2018-11-18	10.1038/s41467-018-07341-4																	26989079	Geminin overexpression-dependent recruitment and crosstalk with mesenchymal stem cells enhance aggressiveness in triple negative breast cancers	Oncotarget	2016	2016-03-19	10.18632/oncotarget.8029						24166501	Aurora-A is a determinant of tamoxifen sensitivity through phosphorylation of ERα in breast cancer	Oncogene	2014	2013-10-30	10.1038/onc.2013.444
30446635	NMT1 inhibition modulates breast cancer progression through stress-triggered JNK pathway	Cell Death Dis	2018	2018-11-18	10.1038/s41419-018-1201-x																	26980748	Whole transcriptome profiling of patient-derived xenograft models as a tool to identify both tumor and stromal specific biomarkers	Oncotarget	2016	2016-03-17	10.18632/oncotarget.8014						23912457	Targeting the MUC1-C oncoprotein downregulates HER2 activation and abrogates trastuzumab resistance in breast cancer cells	Oncogene	2014	2013-08-06	10.1038/onc.2013.308
30445253	Enhanced anti-tumor efficacy and reduced cardiotoxicity of doxorubicin delivered in a novel plant virus nanoparticle	Colloids Surf B Biointerfaces	2019	2018-11-17	10.1016/j.colsurfb.2018.11.008																	26980746	Zoledronic acid-encapsulating self-assembling nanoparticles and doxorubicin: a combinatorial approach to overcome simultaneously chemoresistance and immunoresistance in breast tumors	Oncotarget	2016	2016-03-17	10.18632/oncotarget.8012						23851504	The nuclear coactivator amplified in breast cancer 1 maintains tumor-initiating cells during development of ductal carcinoma in situ	Oncogene	2014	2013-07-16	10.1038/onc.2013.263
30444904	Combination of triapine, olaparib, and cediranib suppresses progression of BRCA-wild type and PARP inhibitor-resistant epithelial ovarian cancer	PLoS One	2018	2018-11-17	10.1371/journal.pone.0207399																	26970275	The impact of bone morphogenetic protein 4 (BMP4) on breast cancer metastasis in a mouse xenograft model	Cancer Lett	2016	2016-03-13	10.1016/j.canlet.2016.03.008						23851503	Autocrine/paracrine mechanism of interleukin-17B receptor promotes breast tumorigenesis through NF-κB-mediated antiapoptotic pathway	Oncogene	2014	2013-07-16	10.1038/onc.2013.268
30444601	Hydrogen-Bonded Tannic Acid-Based Anticancer Nanoparticle for Enhancement of Oral Chemotherapy	ACS Appl Mater Interfaces	2018	2018-11-17	10.1021/acsami.8b18979																	26967387	MiR-148a functions to suppress metastasis and serves as a prognostic indicator in triple-negative breast cancer	Oncotarget	2016	2016-03-12	10.18632/oncotarget.7953						23334326	The mitotic kinase Aurora--a promotes distant metastases by inducing epithelial-to-mesenchymal transition in ERα(+) breast cancer cells	Oncogene	2014	2013-01-22	10.1038/onc.2012.628
30443959	Downregulation of long non-coding RNA Opa interacting protein 5-antisense RNA 1 inhibits breast cancer progression by targeting sex-determining region Y-box 2 by microRNA-129-5p upregulation	Cancer Sci	2019	2018-11-17	10.1111/cas.13879																	26964031	Triapine potentiates platinum-based combination therapy by disruption of homologous recombination repair	Br J Cancer	2016	2016-03-11	10.1038/bjc.2016.54
30429238	Yanghe Huayan decoction inhibits the capability of trans-endothelium and angiogenesis of HER2+ breast cancer via pAkt signaling	Biosci Rep	2019	2018-11-16	10.1042/BSR20181260																	26950360	Inhibition of fatty acid oxidation as a therapy for MYC-overexpressing triple-negative breast cancer	Nat Med	2016	2016-03-08	10.1038/nm.4055
30429045	In Vivo PET Tracking of (89)Zr-Labeled Vγ9Vδ2 T Cells to Mouse Xenograft Breast Tumors Activated with Liposomal Alendronate	Mol Ther	2019	2018-11-16	10.1016/j.ymthe.2018.10.006																	26943775	Amplexicaule A exerts anti-tumor effects by inducing apoptosis in human breast cancer	Oncotarget	2016	2016-03-05	10.18632/oncotarget.7848
30427188	Labeling Single Domain Antibody Fragments with Fluorine-18 Using 2,3,5,6-Tetrafluorophenyl 6-[(18)F]Fluoronicotinate Resulting in High Tumor-to-Kidney Ratios	Mol Pharm	2019	2018-11-15	10.1021/acs.molpharmaceut.8b00951																	26941323	Activation of PKA leads to mesenchymal-to-epithelial transition and loss of tumor-initiating ability	Science	2016	2016-03-05	10.1126/science.aad3680
30419347	Estrogen-independent Myc overexpression confers endocrine therapy resistance on breast cancer cells expressing ERαY537S and ERαD538G mutations	Cancer Lett	2019	2018-11-13	10.1016/j.canlet.2018.10.041																	26934120	Protein arginine methyltransferase 1 may be involved in pregnane x receptor-activated overexpression of multidrug resistance 1 gene during acquired multidrug resistant	Oncotarget	2016	2016-03-03	10.18632/oncotarget.7752
30418174	Fbxo22-mediated KDM4B degradation determines selective estrogen receptor modulator activity in breast cancer	J Clin Invest	2018	2018-11-13	10.1172/JCI121679																	26929200	NR4A1 Antagonists Inhibit β1-Integrin-Dependent Breast Cancer Cell Migration	Mol Cell Biol	2016	2016-03-02	10.1128/MCB.00912-15
30415952	MYC Protein Interactome Profiling Reveals Functionally Distinct Regions that Cooperate to Drive Tumorigenesis	Mol Cell	2018	2018-11-13	10.1016/j.molcel.2018.09.031																	26918606	FOXM1 regulates expression of eukaryotic elongation factor 2 kinase and promotes proliferation, invasion and tumorgenesis of human triple negative breast cancer cells	Oncotarget	2016	2016-02-27	10.18632/oncotarget.7672
30410118	The Antiarrhythmic Drug, Dronedarone, Demonstrates Cytotoxic Effects in Breast Cancer Independent of Thyroid Hormone Receptor Alpha 1 (THRα1) Antagonism	Sci Rep	2018	2018-11-10	10.1038/s41598-018-34348-0																	26914517	Abrus agglutinin is a potent anti-proliferative and anti-angiogenic agent in human breast cancer	Int J Cancer	2016	2016-02-26	10.1002/ijc.30055
30408068	Anti-EGFR anchored paclitaxel loaded PLGA nanoparticles for the treatment of triple negative breast cancer. In-vitro and in-vivo anticancer activities	PLoS One	2018	2018-11-09	10.1371/journal.pone.0206109																	26895102	The cancer-testis antigens SPANX-A/C/D and CTAG2 promote breast cancer invasion	Oncotarget	2016	2016-02-20	10.18632/oncotarget.7408
30408026	TRIM59 promotes breast cancer motility by suppressing p62-selective autophagic degradation of PDCD10	PLoS Biol	2018	2018-11-09	10.1371/journal.pbio.3000051																	26894975	Therapeutic siRNA for drug-resistant HER2-positive breast cancer	Oncotarget	2016	2016-02-20	10.18632/oncotarget.7409
30404809	Selective Editing of Herpes Simplex Virus 1 Enables Interferon Induction and Viral Replication That Destroy Malignant Cells	J Virol	2019	2018-11-09	10.1128/JVI.01761-18																	26894974	Nrf2 is the key to chemotherapy resistance in MCF7 breast cancer cells under hypoxia	Oncotarget	2016	2016-02-20	10.18632/oncotarget.7406
30403331	A Targeted and pH-Responsive Bortezomib Nanomedicine in the Treatment of Metastatic Bone Tumors	ACS Appl Mater Interfaces	2018	2018-11-08	10.1021/acsami.8b07527																	26885688	Comparative effectiveness of light emitting diodes (LEDs) and Lasers in near infrared photoimmunotherapy	Oncotarget	2016	2016-02-18	10.18632/oncotarget.7365
30402541	Mass spectrometry imaging of the in situ drug release from nanocarriers	Sci Adv	2018	2018-11-08	10.1126/sciadv.aat9039																	26876179	MCT1 Modulates Cancer Cell Pyruvate Export and Growth of Tumors that Co-express MCT1 and MCT4	Cell Rep	2016	2016-02-16	10.1016/j.celrep.2016.01.057
30401978	Statins attenuate outgrowth of breast cancer metastases	Br J Cancer	2018	2018-11-08	10.1038/s41416-018-0267-7																	26875787	A nanoparticulate pre-chemosensitizer for efficacious chemotherapy of multidrug resistant breast cancer	Sci Rep	2016	2016-02-16	10.1038/srep21459
30401729	Casticin inhibits breast cancer cell migration and invasion by down-regulation of PI3K/Akt signaling pathway	Biosci Rep	2018	2018-11-08	10.1042/BSR20180738																	26859680	Marked enhancement of lysosomal targeting and efficacy of ErbB2-targeted drug delivery by HSP90 inhibition	Oncotarget	2016	2016-02-10	10.18632/oncotarget.7231
30400820	Sulfatide decreases the resistance to stress-induced apoptosis and increases P-selectin-mediated adhesion: a two-edged sword in breast cancer progression	Breast Cancer Res	2018	2018-11-08	10.1186/s13058-018-1058-z																	26858237	Hsp90 Inhibition Results in Glucocorticoid Receptor Degradation in Association with Increased Sensitivity to Paclitaxel in Triple-Negative Breast Cancer	Horm Cancer	2016	2016-02-10	10.1007/s12672-016-0251-8
30398868	Tanshinone-IIA-Based Analogues of Imidazole Alkaloid Act as Potent Inhibitors To Block Breast Cancer Invasion and Metastasis in Vivo	J Med Chem	2018	2018-11-07	10.1021/acs.jmedchem.8b01018																	26850678	Preclinical and first-in-human phase I studies of KW-2450, an oral tyrosine kinase inhibitor with insulin-like growth factor receptor-1/insulin receptor selectivity	Cancer Sci	2016	2016-02-07	10.1111/cas.12906
30396169	Targeting Thioredoxin System with an Organosulfur Compound, Diallyl Trisulfide (DATS), Attenuates Progression and Metastasis of Triple-Negative Breast Cancer (TNBC)	Cell Physiol Biochem	2018	2018-11-06	10.1159/000494874																	26844637	Nelfinavir targets multiple drug resistance mechanisms to increase the efficacy of doxorubicin in MCF-7/Dox breast cancer cells	Biochimie	2016	2016-02-05	10.1016/j.biochi.2016.01.014
30391782	Cancer-associated fibroblast (CAF)-derived IL32 promotes breast cancer cell invasion and metastasis via integrin β3-p38 MAPK signalling	Cancer Lett	2019	2018-11-05	10.1016/j.canlet.2018.10.015																	26840082	Antibody targeting facilitates effective intratumoral siRNA nanoparticle delivery to HER2-overexpressing cancer cells	Oncotarget	2016	2016-02-04	10.18632/oncotarget.7076
30385821	pRAD50: a novel and clinically applicable pharmacodynamic biomarker of both ATM and ATR inhibition identified using mass spectrometry and immunohistochemistry	Br J Cancer	2018	2018-11-03	10.1038/s41416-018-0286-4																	26821678	The fibroblast Tiam1-osteopontin pathway modulates breast cancer invasion and metastasis	Breast Cancer Res	2016	2016-01-30	10.1186/s13058-016-0674-8
30375476	Metabotropic glutamate receptor-1 regulates inflammation in triple negative breast cancer	Sci Rep	2018	2018-10-31	10.1038/s41598-018-34502-8																	26820963	Pharmacokinetics and Pharmacodynamics in Breast Cancer Animal Models	Methods Mol Biol	2016	2016-01-29	10.1007/978-1-4939-3444-7_23
30373917	Aurora A Kinase Inhibition Is Synthetic Lethal with Loss of the RB1 Tumor Suppressor Gene	Cancer Discov	2019	2018-10-31	10.1158/2159-8290.CD-18-0469																	26818212	Enhanced performance of macrophage-encapsulated nanoparticle albumin-bound-paclitaxel in hypo-perfused cancer lesions	Nanoscale	2016	2016-01-29	10.1039/c5nr07796f
30371505	Dynamin impacts homology-directed repair and breast cancer response to chemotherapy	J Clin Invest	2018	2018-10-30	10.1172/JCI87191																	26818199	p53 deficiency linked to B cell translocation gene 2 (BTG2) loss enhances metastatic potential by promoting tumor growth in primary and metastatic sites in patient-derived xenograft (PDX) models of triple-negative breast cancer	Breast Cancer Res	2016	2016-01-29	10.1186/s13058-016-0673-9
30368518	A new synthetic derivative of cryptotanshinone KYZ3 as STAT3 inhibitor for triple-negative breast cancer therapy	Cell Death Dis	2018	2018-10-29	10.1038/s41419-018-1139-z																	26810188	Combined niclosamide with cisplatin inhibits epithelial-mesenchymal transition and tumor growth in cisplatin-resistant triple-negative breast cancer	Tumour Biol	2016	2016-01-27	10.1007/s13277-015-4650-1
30366367	VE-Albumin Core-Shell Nanoparticles for Paclitaxel Delivery to Treat MDR Breast Cancer	Molecules	2018	2018-10-28	10.3390/molecules23112760																	26804171	WASF3 provides the conduit to facilitate invasion and metastasis in breast cancer cells through HER2/HER3 signaling	Oncogene	2016	2016-01-26	10.1038/onc.2015.527
30365081	Signaling pathway inhibitors target breast cancer stem cells in triple-negative breast cancer	Oncol Rep	2019	2018-10-27	10.3892/or.2018.6805																	26797420	Long-term efficacy and downstream mechanism of anti-annexinA2 monoclonal antibody (anti-ANX A2 mAb) in a pre-clinical model of aggressive human breast cancer	Cancer Lett	2016	2016-01-23	10.1016/j.canlet.2016.01.013
30361447	Homophilic CD44 Interactions Mediate Tumor Cell Aggregation and Polyclonal Metastasis in Patient-Derived Breast Cancer Models	Cancer Discov	2019	2018-10-27	10.1158/2159-8290.CD-18-0065																	26791520	Trastuzumab improves tumor perfusion and vascular delivery of cytotoxic therapy in a murine model of HER2+ breast cancer: preliminary results	Breast Cancer Res Treat	2016	2016-01-22	10.1007/s10549-016-3680-8
30360090	On-Demand Versatile Prodrug Nanomicelle for Tumor-Specific Bioimaging and Photothermal-Chemo Synergistic Cancer Therapy	ACS Appl Mater Interfaces	2018	2018-10-27	10.1021/acsami.8b11349																	26785163	Tumor Microenvironment-Mediated Construction and Deconstruction of Extracellular Drug-Delivery Depots	Nano Lett	2016	2016-01-20	10.1021/acs.nanolett.5b04343
30359299	Monitoring Src status after dasatinib treatment in HER2+ breast cancer with (89)Zr-trastuzumab PET imaging	Breast Cancer Res	2018	2018-10-26	10.1186/s13058-018-1055-2																	26779812	Blocking c-Met-mediated PARP1 phosphorylation enhances anti-tumor effects of PARP inhibitors	Nat Med	2016	2016-01-19	10.1038/nm.4032
30352905	Enhancing Abiraterone Acetate Efficacy in Androgen Receptor-positive Triple-negative Breast Cancer: Chk1 as a Potential Target	Clin Cancer Res	2019	2018-10-25	10.1158/1078-0432.CCR-18-1469																	26744318	MicroRNA 100 sensitizes luminal A breast cancer cells to paclitaxel treatment in part by targeting mTOR	Oncotarget	2016	2016-01-09	10.18632/oncotarget.6790
30352240	Sulforaphane induces autophagy by inhibition of HDAC6-mediated PTEN activation in triple negative breast cancer cells	Life Sci	2018	2018-10-24	10.1016/j.lfs.2018.10.034																	26744260	Norstictic Acid Inhibits Breast Cancer Cell Proliferation, Migration, Invasion, and In Vivo Invasive Growth Through Targeting C-Met	Phytother Res	2016	2016-01-09	10.1002/ptr.5551
30346147	PEGylated Poly(α-lipoic acid) Loaded with Doxorubicin as a pH and Reduction Dual Responsive Nanomedicine for Breast Cancer Therapy	Biomacromolecules	2018	2018-10-23	10.1021/acs.biomac.8b01394																	26735887	RUNX1 and FOXP3 interplay regulates expression of breast cancer related genes	Oncotarget	2016	2016-01-07	10.18632/oncotarget.6771
30341066	TGFβ-Activated USP27X Deubiquitinase Regulates Cell Migration and Chemoresistance via Stabilization of Snail1	Cancer Res	2019	2018-10-21	10.1158/0008-5472.CAN-18-0753																	26735014	Response and resistance to BET bromodomain inhibitors in triple-negative breast cancer	Nature	2016	2016-01-07	10.1038/nature16508
30340007	Yulangsan polysaccharide inhibits 4T1 breast cancer cell proliferation and induces apoptosis in vitro and in vivo	Int J Biol Macromol	2019	2018-10-20	10.1016/j.ijbiomac.2018.10.082																	26734996	Targeting the Warburg effect in cancer cells through ENO1 knockdown rescues oxidative phosphorylation and induces growth arrest	Oncotarget	2016	2016-01-07	10.18632/oncotarget.6798
30337519	YLT-11, a novel PLK4 inhibitor, inhibits human breast cancer growth via inducing maladjusted centriole duplication and mitotic defect	Cell Death Dis	2018	2018-10-20	10.1038/s41419-018-1071-2																	26728598	SHP2 acts both upstream and downstream of multiple receptor tyrosine kinases to promote basal-like and triple-negative breast cancer	Breast Cancer Res	2016	2016-01-06	10.1186/s13058-015-0659-z
30336271	PEGylated hydrazided gold nanorods for pH-triggered chemo/photodynamic/photothermal triple therapy of breast cancer	Acta Biomater	2018	2018-10-19	10.1016/j.actbio.2018.10.019																	26716652	Combination therapy of RY10-4 with the γ-secretase inhibitor DAPT shows promise in treating HER2-amplified breast cancer	Oncotarget	2016	2015-12-31	10.18632/oncotarget.6769
30334298	MiR-34b/c-5p and the neurokinin-1 receptor regulate breast cancer cell proliferation and apoptosis	Cell Prolif	2019	2018-10-19	10.1111/cpr.12527																	26708018	Sulfatase 2 promotes breast cancer progression through regulating some tumor-related factors	Oncol Rep	2016	2015-12-29	10.3892/or.2015.4525
30333478	miR-3178 inhibits cell proliferation and metastasis by targeting Notch1 in triple-negative breast cancer	Cell Death Dis	2018	2018-10-19	10.1038/s41419-018-1091-y																	26701717	Tumor neovasculature-targeted cationic PEGylated liposomes of gambogic acid for the treatment of triple-negative breast cancer	Drug Deliv	2016	2015-12-25	10.3109/10717544.2015.1124472
30327455	Cyclin B1 stability is increased by interaction with BRCA1, and its overexpression suppresses the progression of BRCA1-associated mammary tumors	Exp Mol Med	2018	2018-10-18	10.1038/s12276-018-0169-z																	26676609	Therapeutic targeting of casein kinase 1δ in breast cancer	Sci Transl Med	2015	2015-12-18	10.1126/scitranslmed.aac8773
30326259	Phosphorylation of NHERF1 S279 and S301 differentially regulates breast cancer cell phenotype and metastatic organotropism	Biochim Biophys Acta Mol Basis Dis	2019	2018-10-17	10.1016/j.bbadis.2018.10.017																	26675256	Autophagy induction causes a synthetic lethal sensitization to ribonucleotide reductase inhibition in breast cancer cells	Oncotarget	2016	2015-12-18	10.18632/oncotarget.6539
30323195	Positive feedback loop between mitochondrial fission and Notch signaling promotes survivin-mediated survival of TNBC cells	Cell Death Dis	2018	2018-10-17	10.1038/s41419-018-1083-y																	26673822	A tyrosine phosphatase SHP2 gain-of-function mutation enhances malignancy of breast carcinoma	Oncotarget	2016	2015-12-18	10.18632/oncotarget.6561
30320365	Baicalin inhibits breast cancer development via inhibiting IĸB kinase activation in vitro and in vivo	Int J Oncol	2018	2018-10-16	10.3892/ijo.2018.4594																	26661596	184AA3: a xenograft model of ER+ breast adenocarcinoma	Breast Cancer Res Treat	2016	2015-12-15	10.1007/s10549-015-3649-z
30317423	Mucin 2 (MUC2) modulates the aggressiveness of breast cancer	Breast Cancer Res Treat	2019	2018-10-15	10.1007/s10549-018-4989-2																	26655092	Chronic ethanol exposure enhances the aggressiveness of breast cancer: the role of p38γ	Oncotarget	2016	2015-12-15	10.18632/oncotarget.6508
30316904	Sharp pH-sensitive amphiphilic polypeptide macrophotosensitizer for near infrared imaging-guided photodynamic therapy	Nanomedicine	2019	2018-10-15	10.1016/j.nano.2018.09.017																	26621032	Activation of apoptosis in NAF-1-deficient human epithelial breast cancer cells	J Cell Sci	2016	2015-12-02	10.1242/jcs.178293
30316083	Trastuzumab decorated TPGS-g-chitosan nanoparticles for targeted breast cancer therapy	Colloids Surf B Biointerfaces	2019	2018-10-14	10.1016/j.colsurfb.2018.10.007																	26590814	Simvastatin prevents triple-negative breast cancer metastasis in pre-clinical models through regulation of FOXO3a	Breast Cancer Res Treat	2015	2015-11-23	10.1007/s10549-015-3645-3
30316081	A pH-sensitive prodrug strategy to co-deliver DOX and TOS in TPGS nanomicelles for tumor therapy	Colloids Surf B Biointerfaces	2019	2018-10-14	10.1016/j.colsurfb.2018.10.012																	26575173	A new class of small molecule estrogen receptor-alpha antagonists that overcome anti-estrogen resistance	Oncotarget	2015	2015-11-18	10.18632/oncotarget.6323
30315845	Inhibition of BTF3 sensitizes luminal breast cancer cells to PI3Kα inhibition through the transcriptional regulation of ERα	Cancer Lett	2019	2018-10-14	10.1016/j.canlet.2018.09.030																	26563191	Coibamide A, a natural lariat depsipeptide, inhibits VEGFA/VEGFR2 expression and suppresses tumor growth in glioblastoma xenografts	Invest New Drugs	2016	2015-11-14	10.1007/s10637-015-0303-x
30315444	Oxidant stress induction and signalling in xenografted (human breast cancer-tissues) plus estradiol treated or N-ethyl-N-nitrosourea treated female rats via altered estrogen sulfotransferase (rSULT1E1) expressions and SOD1/catalase regulations	Mol Biol Rep	2018	2018-10-14	10.1007/s11033-018-4425-z																	26536456	Monitoring the Antioxidant Mediated Chemosensitization and ARE-Signaling in Triple Negative Breast Cancer Therapy	PLoS One	2015	2015-11-05	10.1371/journal.pone.0141913
30314513	Andrographolide inhibits breast cancer through suppressing COX-2 expression and angiogenesis via inactivation of p300 signaling and VEGF pathway	J Exp Clin Cancer Res	2018	2018-10-14	10.1186/s13046-018-0926-9																	26530254	A novel aspirin prodrug inhibits NFκB activity and breast cancer stem cell properties	BMC Cancer	2015	2015-11-05	10.1186/s12885-015-1868-7
30312728	Natural compound Tetrocarcin-A downregulates Junctional Adhesion Molecule-A in conjunction with HER2 and inhibitor of apoptosis proteins and inhibits tumor cell growth	Cancer Lett	2019	2018-10-13	10.1016/j.canlet.2018.09.032																	26517518	Targeting CXCR1 on breast cancer stem cells: signaling pathways and clinical application modelling	Oncotarget	2015	2015-10-31	10.18632/oncotarget.6234
30310905	Suppressing glucose metabolism with epigallocatechin-3-gallate (EGCG) reduces breast cancer cell growth in preclinical models	Food Funct	2018	2018-10-13	10.1039/c8fo01397g																	26506596	A novel gammaretroviral shuttle vector insertional mutagenesis screen identifies SHARPIN as a breast cancer metastasis gene and prognostic biomarker	Oncotarget	2015	2015-10-28	10.18632/oncotarget.6232
30308496	SMARCAD1 in Breast Cancer Progression	Cell Physiol Biochem	2018	2018-10-12	10.1159/000494163																	26505879	Honokiol sensitizes breast cancer cells to TNF-α induction of apoptosis by inhibiting Nur77 expression	Br J Pharmacol	2016	2015-10-28	10.1111/bph.13375
30308300	Targeted codelivery of doxorubicin and IL-36γ expression plasmid for an optimal chemo-gene combination therapy against cancer lung metastasis	Nanomedicine	2019	2018-10-12	10.1016/j.nano.2018.09.005																	26500061	PI3K-p110α mediates resistance to HER2-targeted therapy in HER2+, PTEN-deficient breast cancers	Oncogene	2016	2015-10-27	10.1038/onc.2015.406
30301790	Neratinib is effective in breast tumors bearing both amplification and mutation of ERBB2 (HER2)	Sci Signal	2018	2018-10-11	10.1126/scisignal.aat9773																	26497676	The proinflammatory LTB4/BLT1 signal axis confers resistance to TGF-β1-induced growth inhibition by targeting Smad3 linker region	Oncotarget	2015	2015-10-27	10.18632/oncotarget.6146
30297810	Ultrasmall targeted nanoparticles with engineered antibody fragments for imaging detection of HER2-overexpressing breast cancer	Nat Commun	2018	2018-10-10	10.1038/s41467-018-06271-5																	26496207	Anticancer therapeutic potential of Mn porphyrin/ascorbate system	Free Radic Biol Med	2015	2015-10-27	10.1016/j.freeradbiomed.2015.10.416
30297535	Pharmacological Inhibition of PARP6 Triggers Multipolar Spindle Formation and Elicits Therapeutic Effects in Breast Cancer	Cancer Res	2018	2018-10-10	10.1158/0008-5472.CAN-18-1362																	26479923	High-throughput screening using patient-derived tumor xenografts to predict clinical trial drug response	Nat Med	2015	2015-10-20	10.1038/nm.3954
30289981	Therapeutic activity of DCC-2036, a novel tyrosine kinase inhibitor, against triple-negative breast cancer patient-derived xenografts by targeting AXL/MET	Int J Cancer	2019	2018-10-06	10.1002/ijc.31915																	26469772	Anti-HER2/neu peptide-conjugated iron oxide nanoparticles for targeted delivery of paclitaxel to breast cancer cells	Nanoscale	2015	2015-10-16	10.1039/c5nr04867b
30287919	Targeting peroxiredoxin 1 impairs growth of breast cancer cells and potently sensitises these cells to prooxidant agents	Br J Cancer	2018	2018-10-06	10.1038/s41416-018-0263-y																	26463521	NKTR-102 Efficacy versus irinotecan in a mouse model of brain metastases of breast cancer	BMC Cancer	2015	2015-10-15	10.1186/s12885-015-1672-4
30285809	Membrane associated collagen XIII promotes cancer metastasis and enhances anoikis resistance	Breast Cancer Res	2018	2018-10-05	10.1186/s13058-018-1030-y																	26463130	Optimization of an indazole series of selective estrogen receptor degraders: Tumor regression in a tamoxifen-resistant breast cancer xenograft	Bioorg Med Chem Lett	2015	2015-10-15	10.1016/j.bmcl.2015.09.074
30285805	BHLHE40 confers a pro-survival and pro-metastatic phenotype to breast cancer cells by modulating HBEGF secretion	Breast Cancer Res	2018	2018-10-05	10.1186/s13058-018-1046-3																	26461225	Inhibiting NFAT1 for breast cancer therapy: New insights into the mechanism of action of MDM2 inhibitor JapA	Oncotarget	2015	2015-10-14	10.18632/oncotarget.5851
30282693	p95HER2-T cell bispecific antibody for breast cancer treatment	Sci Transl Med	2018	2018-10-05	10.1126/scitranslmed.aat1445																	26461093	An Epigenetic Pathway Regulates Sensitivity of Breast Cancer Cells to HER2 Inhibition via FOXO/c-Myc Axis	Cancer Cell	2015	2015-10-14	10.1016/j.ccell.2015.09.005
30275562	XIAP facilitates breast and colon carcinoma growth via promotion of p62 depletion through ubiquitination-dependent proteasomal degradation	Oncogene	2019	2018-10-03	10.1038/s41388-018-0513-8																	26416748	Single-cell analysis reveals a stem-cell program in human metastatic breast cancer cells	Nature	2015	2015-09-30	10.1038/nature15260
30275241	RON Receptor Tyrosine Kinase as a Therapeutic Target for Eradication of Triple-Negative Breast Cancer: Efficacy of Anti-RON ADC Zt/g4-MMAE	Mol Cancer Ther	2018	2018-10-03	10.1158/1535-7163.MCT-18-0252																	26384308	Necdin is a breast cancer metastasis suppressor that regulates the transcription of c-Myc	Oncotarget	2015	2015-09-19	10.18632/oncotarget.5230
30275183	Theranostics with Hybrid Liposomes in an Orthotopic Graft Model Mice of Breast Cancer	Anticancer Res	2018	2018-10-03	10.21873/anticanres.12900																	26384139	HSV-1 as a novel therapy for breast cancer meningeal metastases	Cancer Gene Ther	2015	2015-09-19	10.1038/cgt.2015.43
30275177	Effect of Perioperative Lidocaine and Cisplatin on Metastasis in a Murine Model of Breast Cancer Surgery	Anticancer Res	2018	2018-10-03	10.21873/anticanres.12894																	26378060	Restriction of dietary protein decreases mTORC1 in tumors and somatic tissues of a tumor-bearing mouse xenograft model	Oncotarget	2015	2015-09-18	10.18632/oncotarget.5180
30274983	Extended Adjuvant Therapy with Neratinib Plus Fulvestrant Blocks ER/HER2 Crosstalk and Maintains Complete Responses of ER(+)/HER2(+) Breast Cancers: Implications to the ExteNET Trial	Clin Cancer Res	2019	2018-10-03	10.1158/1078-0432.CCR-18-1131																	26376843	Radio-photothermal therapy mediated by a single compartment nanoplatform depletes tumor initiating cells and reduces lung metastasis in the orthotopic 4T1 breast tumor model	Nanoscale	2015	2015-09-18	10.1039/c5nr04587h
30274515	Synthesis and Characterization of PDMS-PMOXA-Based Polymersomes Sensitive to MMP-9 for Application in Breast Cancer	Mol Pharm	2018	2018-10-03	10.1021/acs.molpharmaceut.8b00521																	26365581	Activity of the antiestrogenic cajanin stilbene acid towards breast cancer	J Nutr Biochem	2015	2015-09-15	10.1016/j.jnutbio.2015.06.004
30266800	KDM4B-regulated unfolded protein response as a therapeutic vulnerability in PTEN-deficient breast cancer	J Exp Med	2018	2018-09-30	10.1084/jem.20180439																	26359358	Honokiol activates LKB1-miR-34a axis and antagonizes the oncogenic actions of leptin in breast cancer	Oncotarget	2015	2015-09-12	10.18632/oncotarget.4937
30266665	miR-381 induces sensitivity of breast cancer cells to doxorubicin by inactivation of MAPK signaling via FYN	Eur J Pharmacol	2018	2018-09-30	10.1016/j.ejphar.2018.09.024																	26356563	Global phosphotyrosine survey in triple-negative breast cancer reveals activation of multiple tyrosine kinase signaling pathways	Oncotarget	2015	2015-09-11	10.18632/oncotarget.5020
30265336	Role of MEL-18 Amplification in Anti-HER2 Therapy of Breast Cancer	J Natl Cancer Inst	2019	2018-09-29	10.1093/jnci/djy151																	26354796	Boronic prodrug of 4-hydroxytamoxifen is more efficacious than tamoxifen with enhanced bioavailability independent of CYP2D6 status	BMC Cancer	2015	2015-09-11	10.1186/s12885-015-1621-2
30262865	C/EBPδ links IL-6 and HIF-1 signaling to promote breast cancer stem cell-associated phenotypes	Oncogene	2019	2018-09-29	10.1038/s41388-018-0516-5																	26337079	NZ51, a ring-expanded nucleoside analog, inhibits motility and viability of breast cancer cells by targeting the RNA helicase DDX3	Oncotarget	2015	2015-09-05	10.18632/oncotarget.4898
30259607	Silencing human epidermal growth factor receptor-3 radiosensitizes human luminal A breast cancer cells	Cancer Sci	2018	2018-09-28	10.1111/cas.13810																	26331541	The spliceosome is a therapeutic vulnerability in MYC-driven cancer	Nature	2015	2015-09-03	10.1038/nature14985
30258182	The antipsychotic agent trifluoperazine hydrochloride suppresses triple-negative breast cancer tumor growth and brain metastasis by inducing G0/G1 arrest and apoptosis	Cell Death Dis	2018	2018-09-28	10.1038/s41419-018-1046-3																	26325604	The vascular disrupting activity of OXi8006 in endothelial cells and its phosphate prodrug OXi8007 in breast tumor xenografts	Cancer Lett	2015	2015-09-02	10.1016/j.canlet.2015.08.021
30257318	Synthetic human monoclonal antibody targets hIL1 receptor accessory protein chain with therapeutic potential in triple-negative breast cancer	Biomed Pharmacother	2018	2018-09-28	10.1016/j.biopha.2018.07.099																	26319493	Analysis of radiation therapy in a model of triple-negative breast cancer brain metastasis	Clin Exp Metastasis	2015	2015-08-31	10.1007/s10585-015-9739-9
30254080	Harnessing Androgen Receptor Pathway Activation for Targeted Alpha Particle Radioimmunotherapy of Breast Cancer	Clin Cancer Res	2019	2018-09-27	10.1158/1078-0432.CCR-18-1521																	26318291	Epithelial derived CTGF promotes breast tumor progression via inducing EMT and collagen I fibers deposition	Oncotarget	2015	2015-08-31	10.18632/oncotarget.4659
30252131	Sialylation of vasorin by ST3Gal1 facilitates TGF-β1-mediated tumor angiogenesis and progression	Int J Cancer	2019	2018-09-26	10.1002/ijc.31891																	26313651	Near Infrared Photoimmunotherapy Targeting EGFR Positive Triple Negative Breast Cancer: Optimizing the Conjugate-Light Regimen	PLoS One	2015	2015-08-28	10.1371/journal.pone.0136829
30251686	Impaired mammary tumor formation and metastasis by the point mutation of a Smad3 linker phosphorylation site	Biochim Biophys Acta Mol Basis Dis	2018	2018-09-26	10.1016/j.bbadis.2018.08.031																	26307677	Perifosine as a potential novel anti-telomerase therapy	Oncotarget	2015	2015-08-27	10.18632/oncotarget.5200
30251677	Label-free FTIR spectroscopy detects and visualizes the early stage of pulmonary micrometastasis seeded from breast carcinoma	Biochim Biophys Acta Mol Basis Dis	2018	2018-09-26	10.1016/j.bbadis.2018.08.022																	26292662	Melatonin decreases breast cancer metastasis by modulating Rho-associated kinase protein-1 expression	J Pineal Res	2016	2015-08-22	10.1111/jpi.12270
30251272	Sesquiterpene lactones-enriched fraction of Inula helenium L. induces apoptosis through inhibition of signal transducers and activators of transcription 3 signaling pathway in MDA-MB-231 breast cancer cells	Phytother Res	2018	2018-09-26	10.1002/ptr.6189																	26276155	Evaluation of CAIX and CAXII Expression in Breast Cancer at Varied O2 Levels: CAIX is the Superior Surrogate Imaging Biomarker of Tumor Hypoxia	Mol Imaging Biol	2016	2015-08-16	10.1007/s11307-015-0885-x
30247036	Improved Total Synthesis and Biological Evaluation of Coibamide A Analogues	J Med Chem	2018	2018-09-25	10.1021/acs.jmedchem.8b01141																	26272026	Inhibition of the Aurora A kinase augments the anti-tumor efficacy of oncolytic measles virotherapy	Cancer Gene Ther	2015	2015-08-15	10.1038/cgt.2015.36
30246298	Trastuzumab-monomethyl auristatin E conjugate exhibits potent cytotoxic activity in vitro against HER2-positive human breast cancer	J Cell Physiol	2019	2018-09-25	10.1002/jcp.27085																	26260958	Neural Stem Cells Secreting Anti-HER2 Antibody Improve Survival in a Preclinical Model of HER2 Overexpressing Breast Cancer Brain Metastases	Stem Cells	2015	2015-08-12	10.1002/stem.2109
30240926	Combined CB2 receptor agonist and photodynamic therapy synergistically inhibit tumor growth in triple negative breast cancer	Photodiagnosis Photodyn Ther	2018	2018-09-22	10.1016/j.pdpdt.2018.09.006																	26260090	Gentian violet inhibits MDA-MB-231 human breast cancer cell proliferation, and reverses the stimulation of osteoclastogenesis and suppression of osteoblast activity induced by cancer cells	Oncol Rep	2015	2015-08-12	10.3892/or.2015.4190
30240327	Multicenter Phase II Study of Lurbinectedin in BRCA-Mutated and Unselected Metastatic Advanced Breast Cancer and Biomarker Assessment Substudy	J Clin Oncol	2018	2018-09-22	10.1200/JCO.2018.78.6558																	26239362	A paclitaxel-loaded recombinant polypeptide nanoparticle outperforms Abraxane in multiple murine cancer models	Nat Commun	2015	2015-08-05	10.1038/ncomms8939
30239773	Combining Tumor Microenvironment Modulating Nanoparticles with Doxorubicin to Enhance Chemotherapeutic Efficacy and Boost Antitumor Immunity	J Natl Cancer Inst	2019	2018-09-22	10.1093/jnci/djy131																	26229035	Nuclear receptor 4A1 as a drug target for breast cancer chemotherapy	Endocr Relat Cancer	2015	2015-08-01	10.1530/ERC-15-0063
30232143	Androgen Receptor Inhibitor Enhances the Antitumor Effect of PARP Inhibitor in Breast Cancer Cells by Modulating DNA Damage Response	Mol Cancer Ther	2018	2018-09-21	10.1158/1535-7163.MCT-18-0234																	26227206	Pre-activated human mesenchymal stromal cells in combination with doxorubicin synergistically enhance tumor-suppressive activity in mice	Cytotherapy	2015	2015-08-01	10.1016/j.jcyt.2015.06.009
30228287	Psoralen induced cell cycle arrest by modulating Wnt/β-catenin pathway in breast cancer cells	Sci Rep	2018	2018-09-20	10.1038/s41598-018-32438-7																	26218744	Disulfide cross-linked micelles of novel HDAC inhibitor thailandepsin A for the treatment of breast cancer	Biomaterials	2015	2015-07-29	10.1016/j.biomaterials.2015.07.033
30227879	Efficient and tumor-specific knockdown of MTDH gene attenuates paclitaxel resistance of breast cancer cells both in vivo and in vitro	Breast Cancer Res	2018	2018-09-20	10.1186/s13058-018-1042-7																	26218648	A neutral polydisulfide containing Gd(III) DOTA monoamide as a redox-sensitive biodegradable macromolecular MRI contrast agent	Contrast Media Mol Imaging	2016	2015-07-29	10.1002/cmmi.1655
30227220	Targeting LRP8 inhibits breast cancer stem cells in triple-negative breast cancer	Cancer Lett	2018	2018-09-19	10.1016/j.canlet.2018.09.022																	26195122	In vitro and in vivo studies of the combination of IGF1R inhibitor figitumumab (CP-751,871) with HER2 inhibitors trastuzumab and neratinib	Breast Cancer Res Treat	2015	2015-07-22	10.1007/s10549-015-3504-2
30226596	P2Y2R-mediated inflammasome activation is involved in tumor progression in breast cancer cells and in radiotherapy-resistant breast cancer	Int J Oncol	2018	2018-09-19	10.3892/ijo.2018.4552																	26194618	Mango polyphenolics suppressed tumor growth in breast cancer xenografts in mice: role of the PI3K/AKT pathway and associated microRNAs	Nutr Res	2015	2015-07-22	10.1016/j.nutres.2015.06.002
30223070	Metastasis of breast tumor cells to brain is suppressed by targeting RLIP alone and in combination with 2'-Hydroxyflavanone	Cancer Lett	2018	2018-09-18	10.1016/j.canlet.2018.09.015																	26192476	Strigolactone analogs act as new anti-cancer agents in inhibition of breast cancer in xenograft model	Cancer Biol Ther	2015	2015-07-21	10.1080/15384047.2015.1070982
30222359	Synergistic Targeting HER2 and EGFR with Bivalent Aptamer-siRNA Chimera Efficiently Inhibits HER2-Positive Tumor Growth	Mol Pharm	2018	2018-09-18	10.1021/acs.molpharmaceut.8b00388																	26184135	Nitric Oxide-Releasing Aspirin Suppresses NF-κB Signaling in Estrogen Receptor Negative Breast Cancer Cells in Vitro and in Vivo	Molecules	2015	2015-07-18	10.3390/molecules200712481
30217455	4-Hydroxybenzoic acid (4-HBA) enhances the sensitivity of human breast cancer cells to adriamycin as a specific HDAC6 inhibitor by promoting HIPK2/p53 pathway	Biochem Biophys Res Commun	2018	2018-09-16	10.1016/j.bbrc.2018.08.043																	26153859	Progesterone receptor modulates ERα action in breast cancer	Nature	2015	2015-07-09	10.1038/nature14583
30207362	Ginsenoside Rg5 induces apoptosis and autophagy via the inhibition of the PI3K/Akt pathway against breast cancer in a mouse model	Food Funct	2018	2018-09-13	10.1039/c8fo01122b																	26148232	Decreased LRIG1 in fulvestrant-treated luminal breast cancer cells permits ErbB3 upregulation and increased growth	Oncogene	2016	2015-07-07	10.1038/onc.2015.169
30206213	Identification of protein kinase inhibitors to reprogram breast cancer cells	Cell Death Dis	2018	2018-09-13	10.1038/s41419-018-1002-2																	26143491	AMP-activated kinase (AMPK) regulates activity of HER2 and EGFR in breast cancer	Oncotarget	2015	2015-07-06	10.18632/oncotarget.4474
30203615	LncRNA DSCAM-AS1 acts as a sponge of miR-137 to enhance Tamoxifen resistance in breast cancer	J Cell Physiol	2019	2018-09-12	10.1002/jcp.27105																	26136078	Metabolic stress induces a Wnt-dependent cancer stem cell-like state transition	Cell Death Dis	2015	2015-07-03	10.1038/cddis.2015.171
30196384	Heterogeneous distribution of trastuzumab in HER2-positive xenografts and metastases: role of the tumor microenvironment	Clin Exp Metastasis	2018	2018-09-10	10.1007/s10585-018-9929-3																	26133921	Histone deacetylase inhibitor entinostat in combination with a retinoid downregulates HER2 and reduces the tumor initiating cell population in aromatase inhibitor-resistant breast cancer	Breast Cancer Res Treat	2015	2015-07-03	10.1007/s10549-015-3442-z
30196356	Molecular targeting of breast and colon cancer cells by PAR1 mediated apoptosis through a novel pro-apoptotic peptide	Apoptosis	2018	2018-09-10	10.1007/s10495-018-1485-4																	26115412	Matrix rigidity regulates the transition of tumor cells to a bone-destructive phenotype through integrin β3 and TGF-β receptor type II	Biomaterials	2015	2015-06-27	10.1016/j.biomaterials.2015.06.026
30195018	Schisandrin B exhibits potent anticancer activity in triple negative breast cancer by inhibiting STAT3	Toxicol Appl Pharmacol	2018	2018-09-09	10.1016/j.taap.2018.09.005																	26101915	Trop-2 is a novel target for solid cancer therapy with sacituzumab govitecan (IMMU-132), an antibody-drug conjugate (ADC)	Oncotarget	2015	2015-06-24	10.18632/oncotarget.4318
30192811	Adipose-derived stem cell-mediated paclitaxel delivery inhibits breast cancer growth	PLoS One	2018	2018-09-08	10.1371/journal.pone.0203426																	26098779	Activation of PI3K/Akt/mTOR signaling in the tumor stroma drives endocrine therapy-dependent breast tumor regression	Oncotarget	2015	2015-06-23	10.18632/oncotarget.4203
30185799	Down-regulation of cathepsin S and matrix metalloproteinase-9 via Src, a non-receptor tyrosine kinase, suppresses triple-negative breast cancer growth and metastasis	Exp Mol Med	2018	2018-09-07	10.1038/s12276-018-0135-9																	26084280	PTK6 inhibition promotes apoptosis of Lapatinib-resistant Her2(+) breast cancer cells by inducing Bim	Breast Cancer Res	2015	2015-06-19	10.1186/s13058-015-0594-z
30185216	Evaluation of anti-PD-1-based therapy against triple-negative breast cancer patient-derived xenograft tumors engrafted in humanized mouse models	Breast Cancer Res	2018	2018-09-07	10.1186/s13058-018-1037-4																	26075403	Patterns of HER2 Gene Amplification and Response to Anti-HER2 Therapies	PLoS One	2015	2015-06-16	10.1371/journal.pone.0129876
30181387	Cyclin E Overexpression Sensitizes Triple-Negative Breast Cancer to Wee1 Kinase Inhibition	Clin Cancer Res	2018	2018-09-06	10.1158/1078-0432.CCR-18-1446																	26072411	Back to the Future: Are Tumor-Targeting Bacteria the Next-Generation Cancer Therapy?	Methods Mol Biol	2015	2015-06-15	10.1007/978-1-4939-2727-2_14
30180968	SPC24 Regulates breast cancer progression by PI3K/AKT signaling	Gene	2018	2018-09-06	10.1016/j.gene.2018.07.017																	26071758	Boronic prodrug of endoxifen as an effective hormone therapy for breast cancer	Breast Cancer Res Treat	2015	2015-06-15	10.1007/s10549-015-3461-9
30180594	A Novel Estrogen Receptor α-Targeted Near-Infrared Fluorescent Probe for in Vivo Detection of Breast Tumor	Mol Pharm	2018	2018-09-06	10.1021/acs.molpharmaceut.8b00684																	26058079	Kinase and BET Inhibitors Together Clamp Inhibition of PI3K Signaling and Overcome Resistance to Therapy	Cancer Cell	2015	2015-06-10	10.1016/j.ccell.2015.05.006
30176902	DNA damage and apoptosis induced by a potent orally podophyllotoxin derivative in breast cancer	Cell Commun Signal	2018	2018-09-05	10.1186/s12964-018-0263-9																	26046946	Milk derived colloid as a novel drug delivery carrier for breast cancer	Cancer Biol Ther	2015	2015-06-06	10.1080/15384047.2015.1056416
30174304	Tyrosine Phosphorylation of Mitochondrial Creatine Kinase 1 Enhances a Druggable Tumor Energy Shuttle Pathway	Cell Metab	2018	2018-09-04	10.1016/j.cmet.2018.08.008																	26045302	AS1411-conjugated gold nanospheres and their potential for breast cancer therapy	Oncotarget	2015	2015-06-06	10.18632/oncotarget.4207
30170097	Methylglyoxal at metronomic doses sensitizes breast cancer cells to doxorubicin and cisplatin causing synergistic induction of programmed cell death and inhibition of stemness	Biochem Pharmacol	2018	2018-09-01	10.1016/j.bcp.2018.08.041																	26036628	Honokiol abrogates leptin-induced tumor progression by inhibiting Wnt1-MTA1-β-catenin signaling axis in a microRNA-34a dependent manner	Oncotarget	2015	2015-06-04	10.18632/oncotarget.3844
30169534	Kunitz type protease inhibitor EgKI-1 from the canine tapeworm Echinococcus granulosus as a promising therapeutic against breast cancer	PLoS One	2018	2018-09-01	10.1371/journal.pone.0200433																	26018675	Inhibition of hyperglycemia-induced angiogenesis and breast cancer tumor growth by systemic injection of microRNA-467 antagonist	FASEB J	2015	2015-05-29	10.1096/fj.14-267799
30166591	IITZ-01, a novel potent lysosomotropic autophagy inhibitor, has single-agent antitumor efficacy in triple-negative breast cancer in vitro and in vivo	Oncogene	2019	2018-09-01	10.1038/s41388-018-0446-2																	25984950	Piperlongumine and immune cytokine TRAIL synergize to promote tumor death	Sci Rep	2015	2015-05-19	10.1038/srep09987
30166399	ATR Inhibition Is a Promising Radiosensitizing Strategy for Triple-Negative Breast Cancer	Mol Cancer Ther	2018	2018-09-01	10.1158/1535-7163.MCT-18-0470																	25982272	Stromal fibroblasts facilitate cancer cell invasion by a novel invadopodia-independent matrix degradation process	Oncogene	2016	2015-05-19	10.1038/onc.2015.163
30158936	Ranitidine Inhibition of Breast Tumor Growth Is B Cell Dependent and Associated With an Enhanced Antitumor Antibody Response	Front Immunol	2018	2018-08-31	10.3389/fimmu.2018.01894																	25971923	Identification of novel drugs to target dormant micrometastases	BMC Cancer	2015	2015-05-15	10.1186/s12885-015-1409-4
30155811	PRDM14, a Zinc Finger Protein, Regulates Cancer Stemness	Methods Mol Biol	2018	2018-08-30	10.1007/978-1-4939-8799-3_1																	25965948	Utilizing a high-throughput microfluidic platform to study hypoxia-driven mesenchymal-mode cell migration	Integr Biol (Camb)	2015	2015-05-13	10.1039/c5ib00059a
30154549	IL-1β inflammatory response driven by primary breast cancer prevents metastasis-initiating cell colonization	Nat Cell Biol	2018	2018-08-30	10.1038/s41556-018-0173-5																	25961827	AKT inhibition overcomes rapamycin resistance by enhancing the repressive function of PRAS40 on mTORC1/4E-BP1 axis	Oncotarget	2015	2015-05-12	10.18632/oncotarget.3920
30154145	Intrathecal Viral Vector Delivery of Trastuzumab Prevents or Inhibits Tumor Growth of Human HER2-Positive Xenografts in Mice	Cancer Res	2018	2018-08-30	10.1158/0008-5472.CAN-18-0363																	25952668	Methylation-dependent loss of RIP3 expression in cancer represses programmed necrosis in response to chemotherapeutics	Cell Res	2015	2015-05-09	10.1038/cr.2015.56
30150398	Mechanisms of enhanced drug delivery in brain metastases with focused ultrasound-induced blood-tumor barrier disruption	Proc Natl Acad Sci U S A	2018	2018-08-29	10.1073/pnas.1807105115																	25945840	Polyphenol-rich extract of Pimenta dioica berries (Allspice) kills breast cancer cells by autophagy and delays growth of triple negative breast cancer in athymic mice	Oncotarget	2015	2015-05-07	10.18632/oncotarget.3834
30146920	Trastuzumab modified silica nanoparticles loaded with doxorubicin for targeted and synergic therapy of breast cancer	Artif Cells Nanomed Biotechnol	2018	2018-08-28	10.1080/21691401.2018.1501380																	25944619	Epithelial to mesenchymal transition is associated with rapamycin resistance	Oncotarget	2015	2015-05-07	10.18632/oncotarget.3669
30146779	Antrodia camphorata inhibits epithelial-to-mesenchymal transition by targeting multiple pathways in triple-negative breast cancers	J Cell Physiol	2019	2018-08-28	10.1002/jcp.27222																	25919418	Multiformat T-cell-engaging bispecific antibodies targeting human breast cancers	Angew Chem Int Ed Engl	2015	2015-04-29	10.1002/anie.201500799
30146689	Astragaloside IV enhances taxol chemosensitivity of breast cancer via caveolin-1-targeting oxidant damage	J Cell Physiol	2019	2018-08-28	10.1002/jcp.27196																	25904215	Targeting breast cancer stem cells in triple-negative breast cancer using a combination of LBH589 and salinomycin	Breast Cancer Res Treat	2015	2015-04-24	10.1007/s10549-015-3376-5
30139998	Polycomb complexes associate with enhancers and promote oncogenic transcriptional programs in cancer through multiple mechanisms	Nat Commun	2018	2018-08-25	10.1038/s41467-018-05728-x																	25883211	Combined inhibition of EGFR and c-ABL suppresses the growth of triple-negative breast cancer growth through inhibition of HOTAIR	Oncotarget	2015	2015-04-18	10.18632/oncotarget.3441
30136444	2'-Hydroxyflavanone inhibits in vitro and in vivo growth of breast cancer cells by targeting RLIP76	Mol Carcinog	2018	2018-08-24	10.1002/mc.22894																	25881542	Stat3 orchestrates interaction between endothelial and tumor cells and inhibition of Stat3 suppresses brain metastasis of breast cancer cells	Oncotarget	2015	2015-04-18	10.18632/oncotarget.3540
30134951	IL-6-mediated cross-talk between human preadipocytes and ductal carcinoma in situ in breast cancer progression	J Exp Clin Cancer Res	2018	2018-08-24	10.1186/s13046-018-0867-3																	25880007	Stress hormones reduce the efficacy of paclitaxel in triple negative breast cancer through induction of DNA damage	Br J Cancer	2015	2015-04-17	10.1038/bjc.2015.133
30132536	3‑Bromopyruvate sensitizes human breast cancer cells to TRAIL‑induced apoptosis via the phosphorylated AMPK‑mediated upregulation of DR5	Oncol Rep	2018	2018-08-23	10.3892/or.2018.6644																	25869208	FoxM1 promotes breast tumorigenesis by activating PDGF-A and forming a positive feedback loop with the PDGF/AKT signaling pathway	Oncotarget	2015	2015-04-15	10.18632/oncotarget.3596
30124739	Anti-tumor responses to hypofractionated radiation in mice grafted with triple negative breast cancer is associated with decorin induction in peritumoral muscles	Acta Biochim Biophys Sin (Shanghai)	2018	2018-08-21	10.1093/abbs/gmy094																	25867761	Aspirin blocks growth of breast tumor cells and tumor-initiating cells and induces reprogramming factors of mesenchymal to epithelial transition	Lab Invest	2015	2015-04-14	10.1038/labinvest.2015.49
30120362	Thymosin Alpha1-Fc Modulates the Immune System and Down-regulates the Progression of Melanoma and Breast Cancer with a Prolonged Half-life	Sci Rep	2018	2018-08-19	10.1038/s41598-018-30956-y																	25867061	MiRNA-621 sensitizes breast cancer to chemotherapy by suppressing FBXO11 and enhancing p53 activity	Oncogene	2016	2015-04-14	10.1038/onc.2015.96
30119227	In vitro and in vivo anticancer efficacy potential of Quercetin loaded polymeric nanoparticles	Biomed Pharmacother	2018	2018-08-19	10.1016/j.biopha.2018.07.106																	25865227	Novel agents that downregulate EGFR, HER2, and HER3 in parallel	Oncotarget	2015	2015-04-14	10.18632/oncotarget.3398
30117642	Transcription factor ATF3 mediates the radioresistance of breast cancer	J Cell Mol Med	2018	2018-08-18	10.1111/jcmm.13688																	25859923	Metabotropic glutamate receptor 1 disrupts mammary acinar architecture and initiates malignant transformation of mammary epithelial cells	Breast Cancer Res Treat	2015	2015-04-11	10.1007/s10549-015-3365-8
30115759	Impeding Circulating Tumor Cell Reseeding Decelerates Metastatic Progression and Potentiates Chemotherapy	Mol Cancer Res	2018	2018-08-18	10.1158/1541-7786.MCR-18-0302																	25857299	Low spinophilin expression enhances aggressive biological behavior of breast cancer	Oncotarget	2015	2015-04-11	10.18632/oncotarget.3586
30115027	Low serum gastrin associated with ER(+) breast cancer development via inactivation of CCKBR/ERK/P65 signaling	BMC Cancer	2018	2018-08-18	10.1186/s12885-018-4717-7																	25857298	The pan-PI3K inhibitor GDC-0941 activates canonical WNT signaling to confer resistance in TNBC cells: resistance reversal with WNT inhibitor	Oncotarget	2015	2015-04-11	10.18632/oncotarget.3568
30111846	Inhibition of IRE1 RNase activity modulates the tumor cell secretome and enhances response to chemotherapy	Nat Commun	2018	2018-08-17	10.1038/s41467-018-05763-8																	25857269	Doxorubicin resistance in breast cancer is driven by light at night-induced disruption of the circadian melatonin signal	J Pineal Res	2015	2015-04-11	10.1111/jpi.12239
30111819	Inhibition of histone lysine-specific demethylase 1 elicits breast tumor immunity and enhances antitumor efficacy of immune checkpoint blockade	Oncogene	2019	2018-08-17	10.1038/s41388-018-0451-5																	25837675	MAP17 (PDZKIP1) Expression Determines Sensitivity to the Proteasomal Inhibitor Bortezomib by Preventing Cytoprotective Autophagy and NFκB Activation in Breast Cancer	Mol Cancer Ther	2015	2015-04-04	10.1158/1535-7163.MCT-14-1053
30111373	TNFAIP3 is required for FGFR1 activation-promoted proliferation and tumorigenesis of premalignant DCIS.COM human mammary epithelial cells	Breast Cancer Res	2018	2018-08-17	10.1186/s13058-018-1024-9																	25837326	Preclinical evaluation of cyclin dependent kinase 11 and casein kinase 2 survival kinases as RNA interference targets for triple negative breast cancer therapy	Breast Cancer Res	2015	2015-04-04	10.1186/s13058-015-0524-0
30108102	Kub5-Hera (RPRD1B) Deficiency Promotes "BRCAness" and Vulnerability to PARP Inhibition in BRCA-proficient Breast Cancers	Clin Cancer Res	2018	2018-08-16	10.1158/1078-0432.CCR-17-1118																	25826085	Dysregulation of the miR-34a-SIRT1 axis inhibits breast cancer stemness	Oncotarget	2015	2015-04-01	10.18632/oncotarget.3394
30106454	Estrogen enhances tumor growth and angiogenesis indirectly via mediation of bone marrow‑derived cells as well as directly through stimulation of tumor and endothelial cells	Oncol Rep	2018	2018-08-15	10.3892/or.2018.6631																	25823022	Mitochondrial ATAD3A combines with GRP78 to regulate the WASF3 metastasis-promoting protein	Oncogene	2016	2015-03-31	10.1038/onc.2015.86
30106443	Higenamine enhances the antitumor effects of cucurbitacin B in breast cancer by inhibiting the interaction of AKT and CDK2	Oncol Rep	2018	2018-08-15	10.3892/or.2018.6629																	25820259	Isoflavones in soy flour diet have different effects on whole-genome expression patterns than purified isoflavone mix in human MCF-7 breast tumors in ovariectomized athymic nude mice	Mol Nutr Food Res	2015	2015-03-31	10.1002/mnfr.201500028
30106139	Long non-coding RNA CASC2 inhibits breast cancer cell growth and metastasis through the regulation of the miR-96-5p/SYVN1 pathway	Int J Oncol	2018	2018-08-15	10.3892/ijo.2018.4522																	25796439	Selective targeting of FAK-Pyk2 axis by alpha-naphthoflavone abrogates doxorubicin resistance in breast cancer cells	Cancer Lett	2015	2015-03-23	10.1016/j.canlet.2015.03.009
30105032	Adipocytes Promote Early Steps of Breast Cancer Cell Dissemination via Interleukin-8	Front Immunol	2018	2018-08-15	10.3389/fimmu.2018.01767																	25779606	RETRACTED: Enhanced antitumor efficacy of 5-fluorouracil loaded methoxy poly(ethylene glycol)-poly(lactide) nanoparticles for efficient therapy against breast cancer	Colloids Surf B Biointerfaces	2015	2015-03-18	10.1016/j.colsurfb.2015.02.048
30104711	The role of PIP5K1α/pAKT and targeted inhibition of growth of subtypes of breast cancer using PIP5K1α inhibitor	Oncogene	2019	2018-08-15	10.1038/s41388-018-0438-2																	25774912	Protein expression of DNA damage repair proteins dictates response to topoisomerase and PARP inhibitors in triple-negative breast cancer	PLoS One	2015	2015-03-17	10.1371/journal.pone.0119614
30103710	CREB3L1 as a potential biomarker predicting response of triple negative breast cancer to doxorubicin-based chemotherapy	BMC Cancer	2018	2018-08-15	10.1186/s12885-018-4724-8																	25772246	Cell growth density modulates cancer cell vascular invasion via Hippo pathway activity and CXCR2 signaling	Oncogene	2015	2015-03-17	10.1038/onc.2015.44
30096559	Biomimetic nano-surfactant stabilizes sub-50 nanometer phospholipid particles enabling high paclitaxel payload and deep tumor penetration	Biomaterials	2018	2018-08-11	10.1016/j.biomaterials.2018.07.034																	25739118	Identification of a new class of natural product MDM2 inhibitor: In vitro and in vivo anti-breast cancer activities and target validation	Oncotarget	2015	2015-03-05	10.18632/oncotarget.3098
30095225	Dye-Anchored MnO Nanoparticles Targeting Tumor and Inducing Enhanced Phototherapy Effect via Mitochondria-Mediated Pathway	Small	2018	2018-08-11	10.1002/smll.201801008																	25725361	Poly(2-oxazoline) based micelles with high capacity for 3rd generation taxoids: preparation, in vitro and in vivo evaluation	J Control Release	2015	2015-03-01	10.1016/j.jconrel.2015.02.024
30092835	Polyfunctional anti-human epidermal growth factor receptor 3 (anti-HER3) antibodies induced by HER3 vaccines have multiple mechanisms of antitumor activity against therapy resistant and triple negative breast cancers	Breast Cancer Res	2018	2018-08-11	10.1186/s13058-018-1023-x																	25706254	Docetaxel/2-Hydroxypropyl β -Cyclodextrin Inclusion Complex Increases Docetaxel Solubility and Release from a Nanochannel Drug Delivery System	Curr Drug Targets	2015	2015-02-24	10.2174/138945011614151119125541
30086626	Identification of an Orally Bioavailable Chromene-Based Selective Estrogen Receptor Degrader (SERD) That Demonstrates Robust Activity in a Model of Tamoxifen-Resistant Breast Cancer	J Med Chem	2018	2018-08-09	10.1021/acs.jmedchem.8b00921																	25700233	Collagen density and alignment in responsive and resistant trastuzumab-treated breast cancer xenografts	J Biomed Opt	2015	2015-02-21	10.1117/1.JBO.20.2.026004
30078441	RTN4 Knockdown Dysregulates the AKT Pathway, Destabilizes the Cytoskeleton, and Enhances Paclitaxel-Induced Cytotoxicity in Cancers	Mol Ther	2018	2018-08-07	10.1016/j.ymthe.2018.05.026																	25699542	Targeting a cell state common to triple-negative breast cancers	Mol Syst Biol	2015	2015-02-21	10.15252/msb.20145664
30076753	MiR-125a-5p functions as a tumour suppressor in breast cancer by downregulating BAP1	J Cell Biochem	2018	2018-08-05	10.1002/jcb.27124																	25673043	Formulation, Characterization, and Antitumor Properties of Trans- and Cis-Citral in the 4T1 Breast Cancer Xenograft Mouse Model	Pharm Res	2015	2015-02-13	10.1007/s11095-015-1643-0
30076657	STAT3 activation confers trastuzumab-emtansine (T-DM1) resistance in HER2-positive breast cancer	Cancer Sci	2018	2018-08-05	10.1111/cas.13761																	25669974	Extracellular vesicles from bone marrow mesenchymal stem/stromal cells transport tumor regulatory microRNA, proteins, and metabolites	Oncotarget	2015	2015-02-12	10.18632/oncotarget.3211
30074276	FGFR4 provides the conduit to facilitate FGF19 signaling in breast cancer progression	Mol Carcinog	2018	2018-08-04	10.1002/mc.22884																	25663547	In vitro activity of the mTOR inhibitor everolimus, in a large panel of breast cancer cell lines and analysis for predictors of response	Breast Cancer Res Treat	2015	2015-02-10	10.1007/s10549-015-3282-x
30074275	Disrupting cholesterol esterification by bitter melon suppresses triple-negative breast cancer cell growth	Mol Carcinog	2018	2018-08-04	10.1002/mc.22882																	25660204	Polypeptide-based nanogels co-encapsulating a synergistic combination of doxorubicin with 17-AAG show potent anti-tumor activity in ErbB2-driven breast cancer models	J Control Release	2015	2015-02-10	10.1016/j.jconrel.2015.02.001
30073465	A natural compound derivative P-13 inhibits STAT3 signaling by covalently inhibiting Janus kinase 2	Invest New Drugs	2019	2018-08-04	10.1007/s10637-018-0637-2																	25659932	Chemotherapeutic potential of diazeniumdiolate-based aspirin prodrugs in breast cancer	Free Radic Biol Med	2015	2015-02-10	10.1016/j.freeradbiomed.2015.01.029
30071870	Tricho-rhino-phalangeal syndrome 1 protein functions as a scaffold required for ubiquitin-specific protease 4-directed histone deacetylase 2 de-ubiquitination and tumor growth	Breast Cancer Res	2018	2018-08-04	10.1186/s13058-018-1018-7																	25647415	The regulation and function of miR-21-FOXO3a-miR-34b/c signaling in breast cancer	Int J Mol Sci	2015	2015-02-04	10.3390/ijms16023148
30068707	Anti-Folate Receptor Alpha-Directed Antibody Therapies Restrict the Growth of Triple-negative Breast Cancer	Clin Cancer Res	2018	2018-08-03	10.1158/1078-0432.CCR-18-0652																	25627551	The telomerase inhibitor imetelstat alone, and in combination with trastuzumab, decreases the cancer stem cell population and self-renewal of HER2+ breast cancer cells	Breast Cancer Res Treat	2015	2015-01-29	10.1007/s10549-015-3270-1
30068375	Posttranscriptional upregulation of HER3 by HER2 mRNA induces trastuzumab resistance in breast cancer	Mol Cancer	2018	2018-08-03	10.1186/s12943-018-0862-5																	25623554	Breast cancer cells promote a notch-dependent mesenchymal phenotype in endothelial cells participating to a pro-tumoral niche	J Transl Med	2015	2015-01-28	10.1186/s12967-015-0386-3
30066940	Caspase-dependent mitochondrial apoptotic pathway is involved in astilbin-mediated cytotoxicity in breast carcinoma cells	Oncol Rep	2018	2018-08-02	10.3892/or.2018.6602																	25605018	Folate-mediated mitochondrial targeting with doxorubicin-polyrotaxane nanoparticles overcomes multidrug resistance	Oncotarget	2015	2015-01-22	10.18632/oncotarget.3090
30066938	Inhibition of GSK3 and MEK induced cancer stem cell generation via the Wnt and MEK signaling pathways	Oncol Rep	2018	2018-08-02	10.3892/or.2018.6600																	25583261	BRCA1-IRIS inactivation overcomes paclitaxel resistance in triple negative breast cancers	Breast Cancer Res	2015	2015-01-14	10.1186/s13058-014-0512-9
30066936	Transcutaneous carbon dioxide application suppresses bone destruction caused by breast cancer metastasis	Oncol Rep	2018	2018-08-02	10.3892/or.2018.6608																	25575078	Clonal evolution in cancer: a tale of twisted twines	Cell Stem Cell	2015	2015-01-10	10.1016/j.stem.2014.12.011
30055290	Targeting autophagy by small molecule inhibitors of vacuolar protein sorting 34 (Vps34) improves the sensitivity of breast cancer cells to Sunitinib	Cancer Lett	2018	2018-07-29	10.1016/j.canlet.2018.07.028																	25565809	Photo activation of HPPH encapsulated in "Pocket" liposomes triggers multiple drug release and tumor cell killing in mouse breast cancer xenografts	Int J Nanomedicine	2014	2015-01-08	10.2147/IJN.S72143
30054830	Oestrogen receptor-regulated glutathione S-transferase mu 3 expression attenuates hydrogen peroxide-induced cytotoxicity, which confers tamoxifen resistance on breast cancer cells	Breast Cancer Res Treat	2018	2018-07-29	10.1007/s10549-018-4897-5																	25549350	HET0016, a selective inhibitor of 20-HETE synthesis, decreases pro-angiogenic factors and inhibits growth of triple negative breast cancer in mice	PLoS One	2014	2014-12-31	10.1371/journal.pone.0116247
30048816	Multi-parameter MRI to investigate vasculature modulation and photo-thermal ablation combination therapy against cancer	Nanomedicine	2018	2018-07-27	10.1016/j.nano.2018.07.008																	25531448	PARP inhibition restores extrinsic apoptotic sensitivity in glioblastoma	PLoS One	2014	2014-12-23	10.1371/journal.pone.0114583
30048595	Synthesis, Characterization, and Biological Evaluation of a Porphyrin-Based Photosensitizer and Its Isomer for Effective Photodynamic Therapy against Breast Cancer	J Med Chem	2018	2018-07-27	10.1021/acs.jmedchem.8b00547																	25531331	MiR-873 regulates ERα transcriptional activity and tamoxifen resistance via targeting CDK3 in breast cancer cells	Oncogene	2015	2014-12-23	10.1038/onc.2014.430
30046848	Identification and preclinical characterization of a novel and potent poly (ADP-ribose) polymerase (PARP) inhibitor ZYTP1	Cancer Chemother Pharmacol	2018	2018-07-27	10.1007/s00280-018-3653-1																	25519042	In vivo anti-metastatic effects of uPAR retargeted measles virus in syngeneic and xenograft models of mammary cancer	Breast Cancer Res Treat	2015	2014-12-19	10.1007/s10549-014-3236-8
30044300	Inhibition of breast tumor growth in mice after treatment with ceramide analog 315	Anticancer Drugs	2018	2018-07-26	10.1097/CAD.0000000000000675																	25504852	Lonidamine induces intracellular tumor acidification and ATP depletion in breast, prostate and ovarian cancer xenografts and potentiates response to doxorubicin	NMR Biomed	2015	2014-12-16	10.1002/nbm.3240
30043751	Pan-Cancer Metabolic Signature Predicts Co-Dependency on Glutaminase and De Novo Glutathione Synthesis Linked to a High-Mesenchymal Cell State	Cell Metab	2018	2018-07-26	10.1016/j.cmet.2018.06.003																	25501339	Ad-p53 enhances the sensitivity of triple-negative breast cancer MDA-MB-468 cells to the EGFR inhibitor gefitinib	Oncol Rep	2015	2014-12-16	10.3892/or.2014.3665
30043096	Field template-based design and biological evaluation of new sphingosine kinase 1 inhibitors	Breast Cancer Res Treat	2018	2018-07-26	10.1007/s10549-018-4900-1																	25491778	The PI3K/mTOR dual inhibitor P7170 demonstrates potent activity against endocrine-sensitive and endocrine-resistant ER+ breast cancer	Breast Cancer Res Treat	2015	2014-12-11	10.1007/s10549-014-3201-6
30042414	BRCA1 deficiency sensitizes breast cancer cells to bromodomain and extra-terminal domain (BET) inhibition	Oncogene	2018	2018-07-26	10.1038/s41388-018-0408-8																	25491510	Amyloid-β precursor protein promotes cell proliferation and motility of advanced breast cancer	BMC Cancer	2014	2014-12-11	10.1186/1471-2407-14-928
30042390	Targeting stromal remodeling and cancer stem cell plasticity overcomes chemoresistance in triple negative breast cancer	Nat Commun	2018	2018-07-26	10.1038/s41467-018-05220-6																	25482130	L-type amino-acid transporter 1 (LAT1): a therapeutic target supporting growth and survival of T-cell lymphoblastic lymphoma/T-cell acute lymphoblastic leukemia	Leukemia	2015	2014-12-09	10.1038/leu.2014.338
30040447	Evaluation of the Effect of Resveratrol and Doxorubicin on (99m)Tc-MIBI Uptake in Breast Cancer Cell Xenografts in Mice	Cancer Biother Radiopharm	2018	2018-07-25	10.1089/cbr.2018.2523																	25447153	Alpha-momorcharin (α-MMC) exerts effective anti-human breast tumor activities but has a narrow therapeutic window in vivo	Fitoterapia	2015	2014-12-03	10.1016/j.fitote.2014.11.009
30039622	Simvastatin functions as a heat shock protein 90 inhibitor against triple-negative breast cancer	Cancer Sci	2018	2018-07-25	10.1111/cas.13748																	25409150	Convergent loss of PTEN leads to clinical resistance to a PI(3)Kα inhibitor	Nature	2015	2014-11-20	10.1038/nature13948
30039180	CD155 downregulation synergizes with adriamycin to induce breast cancer cell apoptosis	Apoptosis	2018	2018-07-25	10.1007/s10495-018-1473-8																	25408417	Vasculature-specific MRI reveals differential anti-angiogenic effects of a biomimetic peptide in an orthotopic breast cancer model	Angiogenesis	2015	2014-11-20	10.1007/s10456-014-9450-5
30038266	A SIRT1-centered circuitry regulates breast cancer stemness and metastasis	Oncogene	2018	2018-07-25	10.1038/s41388-018-0370-5																	25408354	N-acetylglucosaminyl 1-phosphate transferase: an excellent target for developing new generation breast cancer therapeutic	Adv Exp Med Biol	2015	2014-11-20	10.1007/978-3-319-11280-0_22
30033299	Clathrin-mediated endocytic uptake of PUFA enriched self-nanoemulsifying lipidic systems (SNELS) of an anticancer drug against triple negative cancer and DMBA induced preclinical tumor model	Mater Sci Eng C Mater Biol Appl	2018	2018-07-24	10.1016/j.msec.2018.05.010																	25391896	A novel vaccinia virus with dual oncolytic and anti-angiogenic therapeutic effects against triple-negative breast cancer	Breast Cancer Res Treat	2014	2014-11-14	10.1007/s10549-014-3180-7
30032645	Oncolytic Adenovirus rAd.DCN Inhibits Breast Tumor Growth and Lung Metastasis in an Immune-Competent Orthotopic Xenograft Model	Hum Gene Ther	2019	2018-07-24	10.1089/hum.2018.055																	25384034	A biomimetic collagen derived peptide exhibits anti-angiogenic activity in triple negative breast cancer	PLoS One	2014	2014-11-11	10.1371/journal.pone.0111901
30032164	miR-140-5p inhibits the proliferation and enhances the efficacy of doxorubicin to breast cancer stem cells by targeting Wnt1	Cancer Gene Ther	2019	2018-07-23	10.1038/s41417-018-0035-0																	25373520	Selective inhibition of tumor growth by clonal NK cells expressing an ErbB2/HER2-specific chimeric antigen receptor	Mol Ther	2015	2014-11-07	10.1038/mt.2014.219
30030557	Production of a mouse monoclonal IgM antibody that targets the carbohydrate Thomsen-nouveau cancer antigen resulting in in vivo and in vitro tumor killing	Cancer Immunol Immunother	2018	2018-07-22	10.1007/s00262-018-2206-0																	25367255	AMG 900, a potent inhibitor of aurora kinases causes pharmacodynamic changes in p-Histone H3 immunoreactivity in human tumor xenografts and proliferating mouse tissues	J Transl Med	2014	2014-11-05	10.1186/s12967-014-0307-x
30027574	Ambra1 modulates the sensitivity of breast cancer cells to epirubicin by regulating autophagy via ATG12	Cancer Sci	2018	2018-07-21	10.1111/cas.13743																	25359765	Inhibition of histone H3K79 methylation selectively inhibits proliferation, self-renewal and metastatic potential of breast cancer	Oncotarget	2014	2014-11-01	10.18632/oncotarget.2496
30027371	Liposomal borrelidin for treatment of metastatic breast cancer	Drug Deliv Transl Res	2018	2018-07-21	10.1007/s13346-018-0563-z																	25359619	Wnt signaling induces gene expression of factors associated with bone destruction in lung and breast cancer	Clin Exp Metastasis	2014	2014-11-01	10.1007/s10585-014-9682-1
30026594	Small molecule activator of Nm23/NDPK as an inhibitor of metastasis	Sci Rep	2018	2018-07-21	10.1038/s41598-018-29101-6																	25350971	The ubiquitin E3 ligase ITCH enhances breast tumor progression by inhibiting the Hippo tumor suppressor pathway	Oncotarget	2014	2014-10-29	10.18632/oncotarget.2540
30025823	Quercetin suppresses the mobility of breast cancer by suppressing glycolysis through Akt-mTOR pathway mediated autophagy induction	Life Sci	2018	2018-07-21	10.1016/j.lfs.2018.07.027																	25350956	Therapeutic potential of ERK5 targeting in triple negative breast cancer	Oncotarget	2014	2014-10-29	10.18632/oncotarget.2324
30022119	Shieldin complex promotes DNA end-joining and counters homologous recombination in BRCA1-null cells	Nat Cell Biol	2018	2018-07-20	10.1038/s41556-018-0140-1																	25326397	A novel animal model for locally advanced breast cancer	Ann Surg Oncol	2015	2014-10-19	10.1245/s10434-014-4174-8
30021377	Heterogeneous nuclear ribonucleoprotein M promotes the progression of breast cancer by regulating the axin/β-catenin signaling pathway	Biomed Pharmacother	2018	2018-07-20	10.1016/j.biopha.2018.05.014																	25325795	Targeted delivery of anticancer agents via a dual function nanocarrier with an interfacial drug-interactive motif	Biomacromolecules	2014	2014-10-18	10.1021/bm501339j
30017966	DCZ3112, a novel Hsp90 inhibitor, exerts potent antitumor activity against HER2-positive breast cancer through disruption of Hsp90-Cdc37 interaction	Cancer Lett	2018	2018-07-19	10.1016/j.canlet.2018.07.012																	25301734	De-acetylation and degradation of HSPA5 is critical for E1A metastasis suppression in breast cancer cells	Oncotarget	2014	2014-10-11	10.18632/oncotarget.2510
30015950	BMP9 inhibits the growth of breast cancer cells by downregulation of the PI3K/Akt signaling pathway	Oncol Rep	2018	2018-07-18	10.3892/or.2018.6572																	25294818	Glipizide, an antidiabetic drug, suppresses tumor growth and metastasis by inhibiting angiogenesis	Oncotarget	2014	2014-10-09	10.18632/oncotarget.2483
30012834	Inhibition of SHIP2 activity inhibits cell migration and could prevent metastasis in breast cancer cells	J Cell Sci	2018	2018-07-18	10.1242/jcs.216408																	25276795	Patched targeting peptides for imaging and treatment of hedgehog positive breast tumors	Biomed Res Int	2014	2014-10-03	10.1155/2014/525680
30010814	Trop-2 plasticity is controlled by epithelial-to-mesenchymal transition	Carcinogenesis	2018	2018-07-17	10.1093/carcin/bgy095																	25263164	Nicotinamide phosphoribosyltransferase can affect metastatic activity and cell adhesive functions by regulating integrins in breast cancer	DNA Repair (Amst)	2014	2014-09-30	10.1016/j.dnarep.2014.08.006
30010803	Selective killing of human breast cancer cells by the styryl lactone (R)-goniothalamin is mediated by glutathione conjugation, induction of oxidative stress and marked reactivation of the R175H mutant p53 protein	Carcinogenesis	2018	2018-07-17	10.1093/carcin/bgy093																	25216526	Tumor-targeting Salmonella typhimurium A1-R prevents experimental human breast cancer bone metastasis in nude mice	Oncotarget	2014	2014-09-13	10.18632/oncotarget.2226
30010249	Dipalmitoylphosphatidic acid inhibits breast cancer growth by suppressing angiogenesis via inhibition of the CUX1/FGF1/HGF signalling pathway	J Cell Mol Med	2018	2018-07-17	10.1111/jcmm.13727																	25193464	Loss-of-function RNAi screens in breast cancer cells identify AURKB, PLK1, PIK3R1, MAPK12, PRKD2, and PTK6 as sensitizing targets of rapamycin activity	Cancer Lett	2014	2014-09-07	10.1016/j.canlet.2014.08.043
30003972	A drug-delivering-drug strategy for combined treatment of metastatic breast cancer	Nanomedicine	2018	2018-07-14	10.1016/j.nano.2018.06.012																	25129445	Fluoxetine modulates breast cancer metastasis to the brain in a murine model	BMC Cancer	2014	2014-08-18	10.1186/1471-2407-14-598
30003928	Decrease in phosphorylated ERK indicates the therapeutic efficacy of a clinical PI3Kα-selective inhibitor CYH33 in breast cancer	Cancer Lett	2018	2018-07-14	10.1016/j.canlet.2018.07.011																	25127034	Estrogen receptor-α36 is involved in pterostilbene-induced apoptosis and anti-proliferation in in vitro and in vivo breast cancer	PLoS One	2014	2014-08-16	10.1371/journal.pone.0104459
29996935	ETV4 transcription factor and MMP13 metalloprotease are interplaying actors of breast tumorigenesis	Breast Cancer Res	2018	2018-07-13	10.1186/s13058-018-0992-0																	25094029	Downregulation of COX-2 and CYP 4A signaling by isoliquiritigenin inhibits human breast cancer metastasis through preventing anoikis resistance, migration and invasion	Toxicol Appl Pharmacol	2014	2014-08-06	10.1016/j.taap.2014.07.018
29996906	Estrogen promotes estrogen receptor negative BRCA1-deficient tumor initiation and progression	Breast Cancer Res	2018	2018-07-13	10.1186/s13058-018-0996-9																	25086747	Analysis of tumour- and stroma-supplied proteolytic networks reveals a brain-metastasis-promoting role for cathepsin S	Nat Cell Biol	2014	2014-08-04	10.1038/ncb3011
29993201	Dynamin-related protein 1-mediated mitochondrial fission contributes to IR-783-induced apoptosis in human breast cancer cells	J Cell Mol Med	2018	2018-07-12	10.1111/jcmm.13749																	25086746	ATM-mediated stabilization of ZEB1 promotes DNA damage response and radioresistance through CHK1	Nat Cell Biol	2014	2014-08-04	10.1038/ncb3013
29993199	The oncogenic potentials and diagnostic significance of long non-coding RNA LINC00310 in breast cancer	J Cell Mol Med	2018	2018-07-12	10.1111/jcmm.13750																	25072326	Selective androgen receptor modulators (SARMs) negatively regulate triple-negative breast cancer growth and epithelial:mesenchymal stem cell signaling	PLoS One	2014	2014-07-30	10.1371/journal.pone.0103202
29992403	Preparation of Folic Acid-Targeted Temperature-Sensitive Magnetoliposomes and their Antitumor Effects In Vitro and In Vivo	Target Oncol	2018	2018-07-12	10.1007/s11523-018-0577-y																	25060424	Eribulin mesylate reduces tumor microenvironment abnormality by vascular remodeling in preclinical human breast cancer models	Cancer Sci	2014	2014-07-26	10.1111/cas.12488
29991605	Discovery of Selective Estrogen Receptor Covalent Antagonists for the Treatment of ERα(WT) and ERα(MUT) Breast Cancer	Cancer Discov	2018	2018-07-12	10.1158/2159-8290.CD-17-1229																	25058168	Evaluation of (89)Zr-pertuzumab in Breast cancer xenografts	Mol Pharm	2014	2014-07-25	10.1021/mp500323d
29990486	Melatonin restrains angiogenic factors in triple-negative breast cancer by targeting miR-152-3p: In vivo and in vitro studies	Life Sci	2018	2018-07-11	10.1016/j.lfs.2018.07.012																	25056111	Reprogramming ovarian and breast cancer cells into non-cancerous cells by low-dose metformin or SN-38 through FOXO3 activation	Sci Rep	2014	2014-07-25	10.1038/srep05810
29985631	PET Imaging of (18)F-(2 S,4 R)4-Fluoroglutamine Accumulation in Breast Cancer: From Xenografts to Patients	Mol Pharm	2018	2018-07-10	10.1021/acs.molpharmaceut.8b00430																	25051221	Sub-100nm gold nanomatryoshkas improve photo-thermal therapy efficacy in large and highly aggressive triple negative breast tumors	J Control Release	2014	2014-07-23	10.1016/j.jconrel.2014.07.038
29985480	PIM2-mediated phosphorylation of hexokinase 2 is critical for tumor growth and paclitaxel resistance in breast cancer	Oncogene	2018	2018-07-10	10.1038/s41388-018-0386-x																	25034624	Utility of [18 F]FLT-PET to assess treatment response in trastuzumab-resistant and trastuzumab-sensitive HER2-overexpressing human breast cancer xenografts	Mol Imaging Biol	2015	2014-07-19	10.1007/s11307-014-0770-z
29982992	Marine sponge-derived smenospongine preferentially eliminates breast cancer stem-like cells via p38/AMPKα pathways	Cancer Med	2018	2018-07-09	10.1002/cam4.1640																	25023195	The role of hormones and aromatase inhibitors on breast tumor growth and general health in a postmenopausal mouse model	Reprod Biol Endocrinol	2014	2014-07-16	10.1186/1477-7827-12-66
29981460	Near-infrared light-activated IR780-loaded liposomes for anti-tumor angiogenesis and Photothermal therapy	Nanomedicine	2018	2018-07-08	10.1016/j.nano.2018.06.011																	25013076	Cancer therapy. Ex vivo culture of circulating breast tumor cells for individualized testing of drug susceptibility	Science	2014	2014-07-12	10.1126/science.1253533
29976963	Hypoxia promotes breast cancer cell invasion through HIF-1α-mediated up-regulation of the invadopodial actin bundling protein CSRP2	Sci Rep	2018	2018-07-07	10.1038/s41598-018-28637-x																	25011475	The aryl hydrocarbon receptor ligand omeprazole inhibits breast cancer cell invasion and metastasis	BMC Cancer	2014	2014-07-12	10.1186/1471-2407-14-498
29973691	A circular RNA circ-DNMT1 enhances breast cancer progression by activating autophagy	Oncogene	2018	2018-07-06	10.1038/s41388-018-0369-y																	25002028	CDK 4/6 inhibitors sensitize PIK3CA mutant breast cancer to PI3K inhibitors	Cancer Cell	2014	2014-07-09	10.1016/j.ccr.2014.05.020
29973594	Peptide density targets and impedes triple negative breast cancer metastasis	Nat Commun	2018	2018-07-06	10.1038/s41467-018-05035-5																	24999674	Facile synthesis of pentacle gold-copper alloy nanocrystals and their plasmonic and catalytic properties	Nat Commun	2014	2014-07-08	10.1038/ncomms5327
29972798	Targeting Breast Cancer Stem Cell State Equilibrium through Modulation of Redox Signaling	Cell Metab	2018	2018-07-05	10.1016/j.cmet.2018.06.006																	24997502	Computational analysis of image-based drug profiling predicts synergistic drug combinations: applications in triple-negative breast cancer	Mol Oncol	2014	2014-07-07	10.1016/j.molonc.2014.06.007
29971911	Long non-coding RNA FTH1P3 activates paclitaxel resistance in breast cancer through miR-206/ABCB1	J Cell Mol Med	2018	2018-07-05	10.1111/jcmm.13679																	24971740	A small molecule inhibitor of human RAD51 potentiates breast cancer cell killing by therapeutic agents in mouse xenografts	PLoS One	2014	2014-06-28	10.1371/journal.pone.0100993
29971628	Thymoquinone inhibits cell proliferation, migration, and invasion by regulating the elongation factor 2 kinase (eEF-2K) signaling axis in triple-negative breast cancer	Breast Cancer Res Treat	2018	2018-07-05	10.1007/s10549-018-4847-2																	24952873	ADAM10 mediates trastuzumab resistance and is correlated with survival in HER2 positive breast cancer	Oncotarget	2014	2014-06-23	10.18632/oncotarget.1955
29970684	Synergistic effect of thymoquinone and melatonin against breast cancer implanted in mice	J Cancer Res Ther	2018	2018-07-05	10.4103/0973-1482.235349																	24952368	Conjugation of pH-responsive nanoparticles to neural stem cells improves intratumoral therapy	J Control Release	2014	2014-06-22	10.1016/j.jconrel.2014.06.015
29969658	Downregulation of lncRNA GAS5 confers tamoxifen resistance by activating miR-222 in breast cancer	Cancer Lett	2018	2018-07-04	10.1016/j.canlet.2018.06.039																	24927150	Marine natural products-inspired phenylmethylene hydantoins with potent in vitro and in vivo antitumor activities via suppression of Brk and FAK signaling	Org Biomol Chem	2014	2014-06-14	10.1039/c4ob00553h
29961873	Transcriptome Characterization of Matched Primary Breast and Brain Metastatic Tumors to Detect Novel Actionable Targets	J Natl Cancer Inst	2019	2018-07-03	10.1093/jnci/djy110																	24925028	MicroRNA-200b targets protein kinase Cα and suppresses triple-negative breast cancer metastasis	Carcinogenesis	2014	2014-06-14	10.1093/carcin/bgu133
29959321	Targeting EZH2 reactivates a breast cancer subtype-specific anti-metastatic transcriptional program	Nat Commun	2018	2018-07-01	10.1038/s41467-018-04864-8																	24924618	Aldehyde tag coupled with HIPS chemistry enables the production of ADCs conjugated site-specifically to different antibody regions with distinct in vivo efficacy and PK outcomes	Bioconjug Chem	2014	2014-06-14	10.1021/bc500189z
29958453	In Vitro and In Vivo Anti-Breast Cancer Activities of Some Synthesized Pyrazolinyl-estran-17-one Candidates	Molecules	2018	2018-07-01	10.3390/molecules23071572																	24924199	Role of MAPK in oncolytic herpes viral therapy in triple-negative breast cancer	Cancer Gene Ther	2014	2014-06-14	10.1038/cgt.2014.28
29958059	Characterization of in vivo biotransformations for trastuzumab emtansine by high-resolution accurate-mass mass spectrometry	MAbs	2018	2018-06-30	10.1080/19420862.2018.1494487																	24916181	A class I histone deacetylase inhibitor, entinostat, enhances lapatinib efficacy in HER2-overexpressing breast cancer cells through FOXO3-mediated Bim1 expression	Breast Cancer Res Treat	2014	2014-06-12	10.1007/s10549-014-3014-7
29957952	Positron-Emission Tomography of HER2-Positive Breast Cancer Xenografts in Mice with (89)Zr-Labeled Trastuzumab-DM1: A Comparison with (89)Zr-Labeled Trastuzumab	Mol Pharm	2018	2018-06-30	10.1021/acs.molpharmaceut.8b00392																	24909174	CXCL12-γ in primary tumors drives breast cancer metastasis	Oncogene	2015	2014-06-10	10.1038/onc.2014.157
29957120	Folate conjugated vs PEGylated phytosomal casein nanocarriers for codelivery of fungal- and herbal-derived anticancer drugs	Nanomedicine (Lond)	2018	2018-06-30	10.2217/nnm-2018-0006																	24898150	Discovery of hapten-specific scFv from a phage display library and applications for HER2-positive tumor imaging	Bioconjug Chem	2014	2014-06-06	10.1021/bc500173f
29956756	ZIC1 acts a tumor suppressor in breast cancer by targeting survivin	Int J Oncol	2018	2018-06-30	10.3892/ijo.2018.4450																	24891218	STAT3 signaling is activated preferentially in tumor-initiating cells in claudin-low models of human breast cancer	Stem Cells	2014	2014-06-04	10.1002/stem.1752
29956504	The Improved Delivery to Breast Cancer Based on a Novel Nanocarrier Modified with High-Affinity Peptides Discovered by Phage Display	Adv Healthc Mater	2018	2018-06-30	10.1002/adhm.201800269																	24886365	AZD8931, an equipotent, reversible inhibitor of signaling by epidermal growth factor receptor (EGFR), HER2, and HER3: preclinical activity in HER2 non-amplified inflammatory breast cancer models	J Exp Clin Cancer Res	2014	2014-06-03	10.1186/1756-9966-33-47
29955061	Glutamic acid-valine-citrulline linkers ensure stability and efficacy of antibody-drug conjugates in mice	Nat Commun	2018	2018-06-30	10.1038/s41467-018-04982-3																	24864132	Chemokine CXCL16 expression suppresses migration and invasiveness and induces apoptosis in breast cancer cells	Mediators Inflamm	2014	2014-05-28	10.1155/2014/478641
29945962	Loss of Estrogen-Regulated MIR135A1 at 3p21.1 Promotes Tamoxifen Resistance in Breast Cancer	Cancer Res	2018	2018-06-28	10.1158/0008-5472.CAN-18-0069																	24858277	Knockdown of estrogen receptor-α induces autophagy and inhibits antiestrogen-mediated unfolded protein response activation, promoting ROS-induced breast cancer cell death	FASEB J	2014	2014-05-27	10.1096/fj.13-247353
29943651	Localized co-delivery of collagenase and trastuzumab by thermosensitive hydrogels for enhanced antitumor efficacy in human breast xenograft	Drug Deliv	2018	2018-06-27	10.1080/10717544.2018.1474971																	24858038	Cks overexpression enhances chemotherapeutic efficacy by overriding DNA damage checkpoints	Oncogene	2015	2014-05-27	10.1038/onc.2014.137
29941485	Loss of E-cadherin Enhances IGF1-IGF1R Pathway Activation and Sensitizes Breast Cancers to Anti-IGF1R/InsR Inhibitors	Clin Cancer Res	2018	2018-06-27	10.1158/1078-0432.CCR-18-0279																	24853427	The CT20 peptide causes detachment and death of metastatic breast cancer cells by promoting mitochondrial aggregation and cytoskeletal disruption	Cell Death Dis	2014	2014-05-24	10.1038/cddis.2014.225
29935762	A novel AXL chimeric antigen receptor endows T cells with anti-tumor effects against triple negative breast cancers	Cell Immunol	2018	2018-06-25	10.1016/j.cellimm.2018.05.004																	24849787	Olive phenolics as c-Met inhibitors: (-)-Oleocanthal attenuates cell proliferation, invasiveness, and tumor growth in breast cancer models	PLoS One	2014	2014-05-23	10.1371/journal.pone.0097622
29934327	Beyond the Cell Cycle: Enhancing the Immune Surveillance of Tumors Via CDK4/6 Inhibition	Mol Cancer Res	2018	2018-06-24	10.1158/1541-7786.MCR-18-0201																	24835590	Sumoylation pathway is required to maintain the basal breast cancer subtype	Cancer Cell	2014	2014-05-20	10.1016/j.ccr.2014.04.008
29932988	Inhibition of the AnxA1/FPR1 autocrine axis reduces MDA-MB-231 breast cancer cell growth and aggressiveness in vitro and in vivo	Biochim Biophys Acta Mol Cell Res	2018	2018-06-23	10.1016/j.bbamcr.2018.06.010																	24816249	Aurora-A mitotic kinase induces endocrine resistance through down-regulation of ERα expression in initially ERα+ breast cancer cells	PLoS One	2014	2014-05-13	10.1371/journal.pone.0096995
29929788	Therapeutic Silencing of miR-214 Inhibits Tumor Progression in Multiple Mouse Models	Mol Ther	2018	2018-06-23	10.1016/j.ymthe.2018.05.020																	24810497	Suppression of triple-negative breast cancer metastasis by pan-DAC inhibitor panobinostat via inhibition of ZEB family of EMT master regulators	Breast Cancer Res Treat	2014	2014-05-10	10.1007/s10549-014-2979-6
29928787	Molecular causes of elevated phosphoethanolamine in breast and pancreatic cancer cells	NMR Biomed	2018	2018-06-22	10.1002/nbm.3936																	24794770	Optimization of 2-(3-(arylalkyl amino carbonyl) phenyl)-3-(2-methoxyphenyl)-4-thiazolidinone derivatives as potent antitumor growth and metastasis agents	Eur J Med Chem	2014	2014-05-06	10.1016/j.ejmech.2014.04.068
29928062	Novel antibody reagents for characterization of drug- and tumor microenvironment-induced changes in epithelial-mesenchymal transition and cancer stem cells	PLoS One	2018	2018-06-22	10.1371/journal.pone.0199361																	24726842	VN/14-1 induces ER stress and autophagy in HP-LTLC human breast cancer cells and has excellent oral pharmacokinetic profile in female Sprague Dawley rats	Eur J Pharmacol	2014	2014-04-15	10.1016/j.ejphar.2014.04.004
29925694	Targeting the human MUC1-C oncoprotein with an antibody-drug conjugate	JCI Insight	2018	2018-06-22	10.1172/jci.insight.99880																	24723227	Curcumin analogue UBS109 prevents bone loss in breast cancer bone metastasis mouse model: involvement in osteoblastogenesis and osteoclastogenesis	Cell Tissue Res	2014	2014-04-12	10.1007/s00441-014-1846-4
29923726	Cargo-Free Nanomedicine with pH Sensitivity for Codelivery of DOX Conjugated Prodrug with SN38 To Synergistically Eradicate Breast Cancer Stem Cells	Mol Pharm	2018	2018-06-21	10.1021/acs.molpharmaceut.8b00367																	24718855	The mushroom Ganoderma lucidum suppresses breast-to-lung cancer metastasis through the inhibition of pro-invasive genes	Int J Oncol	2014	2014-04-11	10.3892/ijo.2014.2375
29921732	Chemotherapy Sensitizes Therapy-Resistant Cells to Mild Hyperthermia by Suppressing Heat Shock Protein 27 Expression in Triple-Negative Breast Cancer	Clin Cancer Res	2018	2018-06-21	10.1158/1078-0432.CCR-17-3872																	24710637	Discovery of structure-based small molecular inhibitor of αB-crystallin against basal-like/triple-negative breast cancer development in vitro and in vivo	Breast Cancer Res Treat	2014	2014-04-09	10.1007/s10549-014-2940-8
29908344	Nitroxide radical-containing nanoparticles attenuate tumorigenic potential of triple negative breast cancer	Biomaterials	2018	2018-06-17	10.1016/j.biomaterials.2018.05.042																	24692592	Arginine starvation impairs mitochondrial respiratory function in ASS1-deficient breast cancer cells	Sci Signal	2014	2014-04-03	10.1126/scisignal.2004761
29907328	Proapoptotic Cyclic Peptide BC71 Targets Cell-Surface GRP78 and Functions as an Anticancer Therapeutic in Mice	EBioMedicine	2018	2018-06-17	10.1016/j.ebiom.2018.06.004																	24691491	Attenuation of malignant phenotypes of breast cancer cells through eIF2α-mediated downregulation of Rac1 signaling	Int J Oncol	2014	2014-04-03	10.3892/ijo.2014.2366
29905031	Silencing ARHGAP9 correlates with the risk of breast cancer and inhibits the proliferation, migration, and invasion of breast cancer	J Cell Biochem	2018	2018-06-16	10.1002/jcb.27127																	24681547	Cadherin-11 in poor prognosis malignancies and rheumatoid arthritis: common target, common therapies	Oncotarget	2014	2014-04-01	10.18632/oncotarget.1538
29902865	Co-targeting poly(ADP-ribose) polymerase (PARP) and histone deacetylase (HDAC) in triple-negative breast cancer: Higher synergism in BRCA mutated cells	Biomed Pharmacother	2018	2018-06-16	10.1016/j.biopha.2018.01.045																	24670685	Epigenetic reprogramming of HOXC10 in endocrine-resistant breast cancer	Sci Transl Med	2014	2014-03-28	10.1126/scitranslmed.3008326
29898755	Simultaneous blockade of IL-6 and CCL5 signaling for synergistic inhibition of triple-negative breast cancer growth and metastasis	Breast Cancer Res	2018	2018-06-15	10.1186/s13058-018-0981-3																	24646833	Tea polyphenols induced apoptosis of breast cancer cells by suppressing the expression of Survivin	Sci Rep	2014	2014-03-21	10.1038/srep04416
29898744	OSM potentiates preintravasation events, increases CTC counts, and promotes breast cancer metastasis to the lung	Breast Cancer Res	2018	2018-06-15	10.1186/s13058-018-0971-5																	24628795	ATP directed agent, 8-chloro-adenosine, induces AMP activated protein kinase activity, leading to autophagic cell death in breast cancer cells	J Hematol Oncol	2014	2014-03-18	10.1186/1756-8722-7-23
29894210	Improved Targeting and Tumor Retention of a Newly Synthesized Antineoplaston A10 Derivative by Intratumoral Administration: Molecular Docking, Technetium 99m Radiolabeling, and In Vivo Biodistribution Studies	Cancer Biother Radiopharm	2018	2018-06-13	10.1089/cbr.2017.2431																	24606732	Trop-2-targeting tetrakis-ranpirnase has potent antitumor activity against triple-negative breast cancer	Mol Cancer	2014	2014-03-11	10.1186/1476-4598-13-53
29886172	LncRNA SNHG1 regulates the differentiation of Treg cells and affects the immune escape of breast cancer via regulating miR-448/IDO	Int J Biol Macromol	2018	2018-06-11	10.1016/j.ijbiomac.2018.06.033																	24577057	Lack of correlation of stem cell markers in breast cancer stem cells	Br J Cancer	2014	2014-03-01	10.1038/bjc.2014.105
29883750	Antitumor activity of nanoliposomes encapsulating the novobiocin analog 6BrCaQ in a triple-negative breast cancer model in mice	Cancer Lett	2018	2018-06-09	10.1016/j.canlet.2018.06.001																	24575839	Phospho-aspirin (MDC-22) inhibits breast cancer in preclinical animal models: an effect mediated by EGFR inhibition, p53 acetylation and oxidative stress	BMC Cancer	2014	2014-03-01	10.1186/1471-2407-14-141
29878901	DZ-2384 has a superior preclinical profile to taxanes for the treatment of triple-negative breast cancer and is synergistic with anti-CTLA-4 immunotherapy	Anticancer Drugs	2018	2018-06-08	10.1097/CAD.0000000000000653																	24569463	Eribulin mesilate suppresses experimental metastasis of breast cancer cells by reversing phenotype from epithelial-mesenchymal transition (EMT) to mesenchymal-epithelial transition (MET) states	Br J Cancer	2014	2014-02-27	10.1038/bjc.2014.80
29876931	The iron chelator deferasirox synergises with chemotherapy to treat triple-negative breast cancers	J Pathol	2018	2018-06-08	10.1002/path.5104																	24559446	Preclinical studies with JAA-F11 anti-Thomsen-Friedenreich monoclonal antibody for human breast cancer	Future Oncol	2014	2014-02-25	10.2217/fon.13.209
29874597	A targeted nanoplatform co-delivering chemotherapeutic and antiangiogenic drugs as a tool to reverse multidrug resistance in breast cancer	Acta Biomater	2018	2018-06-07	10.1016/j.actbio.2018.05.050																	24554387	Therapeutic potential of the dual EGFR/HER2 inhibitor AZD8931 in circumventing endocrine resistance	Breast Cancer Res Treat	2014	2014-02-21	10.1007/s10549-014-2878-x
29870749	Cold atmospheric plasma conveys selectivity on triple negative breast cancer cells both in vitro and in vivo	Free Radic Biol Med	2018	2018-06-06	10.1016/j.freeradbiomed.2018.06.001																	24531711	SOCS3-mediated regulation of inflammatory cytokines in PTEN and p53 inactivated triple negative breast cancer model	Oncogene	2015	2014-02-18	10.1038/onc.2014.4
29869309	Co-delivery of Metformin and Paclitaxel Via Folate-Modified pH-Sensitive Micelles for Enhanced Anti-tumor Efficacy	AAPS PharmSciTech	2018	2018-06-06	10.1208/s12249-018-1070-8																	24510012	A combination treatment with DNA methyltransferase inhibitors and suramin decreases invasiveness of breast cancer cells	Breast Cancer Res Treat	2014	2014-02-11	10.1007/s10549-014-2857-2
29866056	Effects of indole-3-carbinol on steroid hormone profile and tumor progression in a mice model of canine inflammatory mammarycancer	BMC Cancer	2018	2018-06-06	10.1186/s12885-018-4518-z																	24510011	Ex vivo Evans blue assessment of the blood brain barrier in three breast cancer brain metastasis models	Breast Cancer Res Treat	2014	2014-02-11	10.1007/s10549-014-2854-5
29859099	Proteolytic single hinge cleavage of pertuzumab impairs its Fc effector function and antitumor activity in vitro and in vivo	Breast Cancer Res	2018	2018-06-03	10.1186/s13058-018-0972-4																	24508076	Tumor targeting of a cell penetrating peptide by fusing with a pH-sensitive histidine-glutamate co-oligopeptide	Biomaterials	2014	2014-02-11	10.1016/j.biomaterials.2014.01.047
29858782	Dual Reporter Bioluminescence Imaging with NanoLuc and Firefly Luciferase	Methods Mol Biol	2018	2018-06-03	10.1007/978-1-4939-7860-1_4																	24466160	Heterogeneity of tumor vasculature and antiangiogenic intervention: insights from MR angiography and DCE-MRI	PLoS One	2014	2014-01-28	10.1371/journal.pone.0086583
29857173	The trans-[Ru(PPh(3))(2)(N,N-dimethyl-N'-thiophenylthioureato-k(2)O,S)(bipy)]PF(6) complex has pro-apoptotic effects on triple negative breast cancer cells and presents low toxicity in vivo	J Inorg Biochem	2018	2018-06-02	10.1016/j.jinorgbio.2018.05.011																	24462822	Fulvestrant, a selective estrogen receptor down-regulator, sensitizes estrogen receptor negative breast tumors to chemotherapy	Cancer Lett	2014	2014-01-28	10.1016/j.canlet.2014.01.008
29856478	PTBP1 promotes the growth of breast cancer cells through the PTEN/Akt pathway and autophagy	J Cell Physiol	2018	2018-06-02	10.1002/jcp.26823																	24454921	Metabolic effects of acute thiamine depletion are reversed by rapamycin in breast and leukemia cells	PLoS One	2014	2014-01-24	10.1371/journal.pone.0085702
29855616	Activation of STAT3 and Bcl-2 and reduction of reactive oxygen species (ROS) promote radioresistance in breast cancer and overcome of radioresistance with niclosamide	Oncogene	2018	2018-06-02	10.1038/s41388-018-0340-y																	24434432	Piperlongumine promotes autophagy via inhibition of Akt/mTOR signalling and mediates cancer cell death	Br J Cancer	2014	2014-01-18	10.1038/bjc.2013.810
29848686	Broad-spectrum Preclinical Antitumor Activity of Eribulin (Halaven®): Combination with Anticancer Agents of Differing Mechanisms	Anticancer Res	2018	2018-06-01	10.21873/anticanres.12604																	24422988	Ceramide targets xIAP and cIAP1 to sensitize metastatic colon and breast cancer cells to apoptosis induction to suppress tumor progression	BMC Cancer	2014	2014-01-16	10.1186/1471-2407-14-24
29842818	Selol nanocapsules with a poly(methyl vinyl ether-co-maleic anhydride) shell conjugated to doxorubicin for combinatorial chemotherapy against murine breast adenocarcinoma in vivo	Artif Cells Nanomed Biotechnol	2018	2018-05-30	10.1080/21691401.2018.1478423																	24392119	Gold(III)-dithiocarbamato peptidomimetics in the forefront of the targeted anticancer therapy: preclinical studies against human breast neoplasia	PLoS One	2014	2014-01-07	10.1371/journal.pone.0084248
29808718	Targeting of PP2Cδ By a Small Molecule C23 Inhibits High Glucose-Induced Breast Cancer Progression In Vivo	Antioxid Redox Signal	2019	2018-05-30	10.1089/ars.2017.7486																	24383403	Prolyl-4-hydroxylase α subunit 2 promotes breast cancer progression and metastasis by regulating collagen deposition	BMC Cancer	2014	2014-01-04	10.1186/1471-2407-14-1
29808221	Synergistic breast tumor cell killing achieved by intracellular co-delivery of doxorubicin and disulfiram via core-shell-corona nanoparticles	Biomater Sci	2018	2018-05-30	10.1039/c8bm00271a																	24364759	Whole blueberry powder inhibits metastasis of triple negative breast cancer in a xenograft mouse model through modulation of inflammatory cytokines	Nutr Cancer	2014	2013-12-25	10.1080/01635581.2014.863366
29805078	Targeting p38α Increases DNA Damage, Chromosome Instability, and the Anti-tumoral Response to Taxanes in Breast Cancer Cells	Cancer Cell	2018	2018-05-29	10.1016/j.ccell.2018.04.010																	24303799	Tucaresol down-modulation of MUC1-stimulated human mononuclear cells	Immunol Invest	2014	2013-12-06	10.3109/08820139.2013.860161
29803789	CircIRAK3 sponges miR-3607 to facilitate breast cancer metastasis	Cancer Lett	2018	2018-05-28	10.1016/j.canlet.2018.05.033																	24248265	Ganetespib blocks HIF-1 activity and inhibits tumor growth, vascularization, stem cell maintenance, invasion, and metastasis in orthotopic mouse models of triple-negative breast cancer	J Mol Med (Berl)	2014	2013-11-20	10.1007/s00109-013-1102-5
29802332	Betulinic acid chemosensitizes breast cancer by triggering ER stress-mediated apoptosis by directly targeting GRP78	Cell Death Dis	2018	2018-05-27	10.1038/s41419-018-0669-8																	24166501	Aurora-A is a determinant of tamoxifen sensitivity through phosphorylation of ERα in breast cancer	Oncogene	2014	2013-10-30	10.1038/onc.2013.444
29800759	Synergistic tumor microenvironment targeting and blood-brain barrier penetration via a pH-responsive dual-ligand strategy for enhanced breast cancer and brain metastasis therapy	Nanomedicine	2018	2018-05-26	10.1016/j.nano.2018.05.008																	24099783	The contribution of heavy metals in cigarette smoke condensate to malignant transformation of breast epithelial cells and in vivo initiation of neoplasia through induction of a PI3K-AKT-NFκB cascade	Toxicol Appl Pharmacol	2014	2013-10-09	10.1016/j.taap.2013.09.028
29799832	ALG3 Is Activated by Heat Shock Factor 2 and Promotes Breast Cancer Growth	Med Sci Monit	2018	2018-05-26	10.12659/MSM.907461																	23912457	Targeting the MUC1-C oncoprotein downregulates HER2 activation and abrogates trastuzumab resistance in breast cancer cells	Oncogene	2014	2013-08-06	10.1038/onc.2013.308
29795392	Understanding the Connection between Nanoparticle Uptake and Cancer Treatment Efficacy using Mathematical Modeling	Sci Rep	2018	2018-05-26	10.1038/s41598-018-25878-8																	23851504	The nuclear coactivator amplified in breast cancer 1 maintains tumor-initiating cells during development of ductal carcinoma in situ	Oncogene	2014	2013-07-16	10.1038/onc.2013.263
29792799	In Vivo Evaluation of Reduction-Responsive Alendronate-Hyaluronan-Curcumin Polymer-Drug Conjugates for Targeted Therapy of Bone Metastatic Breast Cancer	Mol Pharm	2018	2018-05-25	10.1021/acs.molpharmaceut.8b00266																	23851503	Autocrine/paracrine mechanism of interleukin-17B receptor promotes breast tumorigenesis through NF-κB-mediated antiapoptotic pathway	Oncogene	2014	2013-07-16	10.1038/onc.2013.268
29790797	Curcumin-loaded redox-responsive mesoporous silica nanoparticles for targeted breast cancer therapy	Artif Cells Nanomed Biotechnol	2018	2018-05-24	10.1080/21691401.2018.1473412																	23686707	Targeted inhibition of Hsp90 by ganetespib is effective across a broad spectrum of breast cancer subtypes	Invest New Drugs	2014	2013-05-21	10.1007/s10637-013-9971-6
29788918	Alterations in NO- and PGI(2)- dependent function in aorta in the orthotopic murine model of metastatic 4T1 breast cancer: relationship with pulmonary endothelial dysfunction and systemic inflammation	BMC Cancer	2018	2018-05-24	10.1186/s12885-018-4445-z																	23584478	Glycogen synthase kinase-3β positively regulates protein synthesis and cell proliferation through the regulation of translation initiation factor 4E-binding protein 1	Oncogene	2014	2013-04-16	10.1038/onc.2013.113
29787277	Targeting of EGFR, VEGFR2, and Akt by Engineered Dual Drug Encapsulated Mesoporous Silica-Gold Nanoclusters Sensitizes Tamoxifen-Resistant Breast Cancer	Mol Pharm	2018	2018-05-23	10.1021/acs.molpharmaceut.8b00218																	23334326	The mitotic kinase Aurora--a promotes distant metastases by inducing epithelial-to-mesenchymal transition in ERα(+) breast cancer cells	Oncogene	2014	2013-01-22	10.1038/onc.2012.628
29786782	Preclinical impact of high dose intermittent antiangiogenic tyrosine kinase inhibitor pazopanib in intrinsically resistant tumor models	Angiogenesis	2018	2018-05-23	10.1007/s10456-018-9623-8
29785434	Integration of phospholipid-hyaluronic acid-methotrexate nanocarrier assembly and amphiphilic drug-drug conjugate for synergistic targeted delivery and combinational tumor therapy	Biomater Sci	2018	2018-05-23	10.1039/c8bm00009c
29784669	Autophagy, Cell Viability, and Chemoresistance Are Regulated By miR-489 in Breast Cancer	Mol Cancer Res	2018	2018-05-23	10.1158/1541-7786.MCR-17-0634
29778888	Rapid phenotyping of cancer stem cells using multichannel nanosensor arrays	Nanomedicine	2018	2018-05-21	10.1016/j.nano.2018.05.009
29777785	PSMD2 regulates breast cancer cell proliferation and cell cycle progression by modulating p21 and p27 proteasomal degradation	Cancer Lett	2018	2018-05-20	10.1016/j.canlet.2018.05.018
29777274	The natural agent 4-vinylphenol targets metastasis and stemness features in breast cancer stem-like cells	Cancer Chemother Pharmacol	2018	2018-05-20	10.1007/s00280-018-3601-0
29773888	Antitumor effect of axitinib combined with dopamine and PK-PD modeling in the treatment of human breast cancer xenograft	Acta Pharmacol Sin	2019	2018-05-19	10.1038/s41401-018-0006-x
29770131	Real-Time Tracking of Ex Vivo-Expanded Natural Killer Cells Toward Human Triple-Negative Breast Cancers	Front Immunol	2018	2018-05-18	10.3389/fimmu.2018.00825
29769411	Knockdown of Rab7a suppresses the proliferation, migration, and xenograft tumor growth of breast cancer cells	Biosci Rep	2019	2018-05-18	10.1042/BSR20180480
29768500	Clinically relevant inflammatory breast cancer patient-derived xenograft-derived ex vivo model for evaluation of tumor-specific therapies	PLoS One	2018	2018-05-17	10.1371/journal.pone.0195932
29761481	LncRNA NKILA suppresses TGF-β-induced epithelial-mesenchymal transition by blocking NF-κB signaling in breast cancer	Int J Cancer	2018	2018-05-16	10.1002/ijc.31605
29760043	HER2 Amplification in Tumors Activates PI3K/Akt Signaling Independent of HER3	Cancer Res	2018	2018-05-16	10.1158/0008-5472.CAN-18-0430
29752723	Mimetics of suppressor of cytokine signaling 3: Novel potential therapeutics in triple breast cancer	Int J Cancer	2018	2018-05-13	10.1002/ijc.31594
29748834	QbD-based development of α-linolenic acid potentiated nanoemulsion for targeted delivery of doxorubicin in DMBA-induced mammary gland carcinoma: in vitro and in vivo evaluation	Drug Deliv Transl Res	2018	2018-05-12	10.1007/s13346-018-0525-5
29733658	Bevacizumab Radioimmunotherapy (RIT) with Accelerated Blood Clearance Using the Avidin Chase	Mol Pharm	2018	2018-05-08	10.1021/acs.molpharmaceut.8b00027
29720567	Selection of phage-displayed accessible recombinant targeted antibodies (SPARTA): methodology and applications	JCI Insight	2018	2018-05-04	10.1172/jci.insight.98305
29720474	Functional and genomic characterisation of a xenograft model system for the study of metastasis in triple-negative breast cancer	Dis Model Mech	2018	2018-05-04	10.1242/dmm.032250
29712904	The senescence-associated secretory phenotype is potentiated by feedforward regulatory mechanisms involving Zscan4 and TAK1	Nat Commun	2018	2018-05-02	10.1038/s41467-018-04010-4
29712618	Lymphatic endothelium stimulates melanoma metastasis and invasion via MMP14-dependent Notch3 and β1-integrin activation	Elife	2018	2018-05-02	10.7554/eLife.32490
29708513	DNA methyltransferase expression in triple-negative breast cancer predicts sensitivity to decitabine	J Clin Invest	2018	2018-05-01	10.1172/JCI97924
29703841	A HER2-Targeting Antibody-Drug Conjugate, Trastuzumab Deruxtecan (DS-8201a), Enhances Antitumor Immunity in a Mouse Model	Mol Cancer Ther	2018	2018-04-29	10.1158/1535-7163.MCT-17-0749
29700620	Dual Receptor Targeting Cell Penetrating Peptide Modified Liposome for Glioma and Breast Cancer Postoperative Recurrence Therapy	Pharm Res	2018	2018-04-28	10.1007/s11095-018-2399-0
29700305	The therapeutic effect of miR-125b is enhanced by the prostaglandin endoperoxide synthase 2/cyclooxygenase 2 blockade and hampers ETS1 in the context of the microenvironment of bone metastasis	Cell Death Dis	2018	2018-04-28	10.1038/s41419-018-0499-8
29700004	PHF5A Epigenetically Inhibits Apoptosis to Promote Breast Cancer Progression	Cancer Res	2018	2018-04-28	10.1158/0008-5472.CAN-17-3514
29695766	Vinorelbine, cyclophosphamide and 5-FU effects on the circulating and intratumoural landscape of immune cells improve anti-PD-L1 efficacy in preclinical models of breast cancer and lymphoma	Br J Cancer	2018	2018-04-27	10.1038/s41416-018-0076-z
29695635	Mechanisms of Acquired Resistance to Trastuzumab Emtansine in Breast Cancer Cells	Mol Cancer Ther	2018	2018-04-27	10.1158/1535-7163.MCT-17-0296
29693272	Baicalein inhibits breast cancer growth via activating a novel isoform of the long noncoding RNA PAX8-AS1-N	J Cell Biochem	2018	2018-04-26	10.1002/jcb.26881
29686231	Tamoxifen-resistant breast cancer cells are resistant to DNA-damaging chemotherapy because of upregulated BARD1 and BRCA1	Nat Commun	2018	2018-04-25	10.1038/s41467-018-03951-0
29684714	MicroSPECT imaging of triple negative breast cancer cell tumor xenografted in athymic mice with radioiodinated anti-ICAM-1 monoclonal antibody	Appl Radiat Isot	2018	2018-04-24	10.1016/j.apradiso.2018.04.005
29684527	Co-delivery of docetaxel and gemcitabine using PEGylated self-assembled stealth nanoparticles for improved breast cancer therapy	Nanomedicine	2018	2018-04-24	10.1016/j.nano.2018.04.009
29684420	Novel cancer gene variants and gene fusions of triple-negative breast cancers (TNBCs) reveal their molecular diversity conserved in the patient-derived xenograft (PDX) model	Cancer Lett	2018	2018-04-24	10.1016/j.canlet.2018.04.020
29684350	Down-regulation of TRAF4 targeting RSK4 inhibits proliferation, invasion and metastasis in breast cancer xenografts	Biochem Biophys Res Commun	2018	2018-04-24	10.1016/j.bbrc.2018.04.164
29679549	CHM-1, a novel microtubule-destabilizing agent exhibits antitumor activity via inducing the expression of SIRT2 in human breast cancer cells	Chem Biol Interact	2018	2018-04-22	10.1016/j.cbi.2018.04.007
29678577	miR-485-5p suppresses breast cancer progression and chemosensitivity by targeting survivin	Biochem Biophys Res Commun	2018	2018-04-22	10.1016/j.bbrc.2018.04.129
29678492	HMGA1a induces alternative splicing of estrogen receptor alpha in MCF-7 human breast cancer cells	J Steroid Biochem Mol Biol	2018	2018-04-22	10.1016/j.jsbmb.2018.04.007
29673312	Overexpression of Contactin 1 promotes growth, migration and invasion in Hs578T breast cancer cells	BMC Cell Biol	2018	2018-04-21	10.1186/s12860-018-0154-3
29666962	Activity of Indatuximab Ravtansine against Triple-Negative Breast Cancer in Preclinical Tumor Models	Pharm Res	2018	2018-04-19	10.1007/s11095-018-2400-y
29666142	Tumor xenograft modeling identifies an association between TCF4 loss and breast cancer chemoresistance	Dis Model Mech	2018	2018-04-19	10.1242/dmm.032292
29659011	Immune system augmentation via humanization using stem/progenitor cells and bioengineering in a breast cancer model study	Int J Cancer	2018	2018-04-17	10.1002/ijc.31528
29658179	Vav1 downmodulates Akt in different breast cancer subtypes: a new promising chance to improve breast cancer outcome	Mol Oncol	2018	2018-04-17	10.1002/1878-0261.12203
29658109	PGE(2) /EP(4) antagonism enhances tumor chemosensitivity by inducing extracellular vesicle-mediated clearance of cancer stem cells	Int J Cancer	2018	2018-04-17	10.1002/ijc.31523
29655990	Inorganic kernel - Supported asymmetric hybrid vesicles for targeting delivery of STAT3-decoy oligonucleotides to overcome anti-HER2 therapeutic resistance of BT474R	J Control Release	2018	2018-04-16	10.1016/j.jconrel.2018.04.023
29655782	Lithocholic acid, a bacterial metabolite reduces breast cancer cell proliferation and aggressiveness	Biochim Biophys Acta Bioenerg	2018	2018-04-16	10.1016/j.bbabio.2018.04.002
29655255	TP53INP1 inhibits hypoxia-induced vasculogenic mimicry formation via the ROS/snail signalling axis in breast cancer	J Cell Mol Med	2018	2018-04-15	10.1111/jcmm.13625
29644518	Mathematical Modelling of the Interaction Between Cancer Cells and an Oncolytic Virus: Insights into the Effects of Treatment Protocols	Bull Math Biol	2018	2018-04-13	10.1007/s11538-018-0424-4
29641256	CLR 125 Auger Electrons for the Targeted Radiotherapy of Triple-Negative Breast Cancer	Cancer Biother Radiopharm	2018	2018-04-12	10.1089/cbr.2017.2376
29637742	Effect of resveratrol on doxorubicin resistance in breast neoplasm cells by modulating PI3K/Akt signaling pathway	IUBMB Life	2018	2018-04-12	10.1002/iub.1749
29636357	Discovery of a Glucocorticoid Receptor (GR) Activity Signature Using Selective GR Antagonism in ER-Negative Breast Cancer	Clin Cancer Res	2018	2018-04-12	10.1158/1078-0432.CCR-17-2793
29636067	A novel neuregulin - jagged1 paracrine loop in breast cancer transendothelial migration	Breast Cancer Res	2018	2018-04-12	10.1186/s13058-018-0960-8
29635390	RAD51 foci as a functional biomarker of homologous recombination repair and PARP inhibitor resistance in germline BRCA-mutated breast cancer	Ann Oncol	2018	2018-04-11	10.1093/annonc/mdy099
29633255	HDAC5-LSD1 axis regulates antineoplastic effect of natural HDAC inhibitor sulforaphane in human breast cancer cells	Int J Cancer	2018	2018-04-11	10.1002/ijc.31419
29626126	APTO-253 Is a New Addition to the Repertoire of Drugs that Can Exploit DNA BRCA1/2 Deficiency	Mol Cancer Ther	2018	2018-04-08	10.1158/1535-7163.MCT-17-0834
29622581	Targeting Tissue Factor for Immunotherapy of Triple-Negative Breast Cancer Using a Second-Generation ICON	Cancer Immunol Res	2018	2018-04-07	10.1158/2326-6066.CIR-17-0343
29615789	Metabolic enzyme PFKFB4 activates transcriptional coactivator SRC-3 to drive breast cancer	Nature	2018	2018-04-05	10.1038/s41586-018-0018-1
29610308	Increased autophagy blocks HER2-mediated breast tumorigenesis	Proc Natl Acad Sci U S A	2018	2018-04-04	10.1073/pnas.1717800115
29608984	Sorafenib improves alkylating therapy by blocking induced inflammation, invasion and angiogenesis in breast cancer cells	Cancer Lett	2018	2018-04-03	10.1016/j.canlet.2018.03.037
29606866	Surfactin-based nanoparticles loaded with doxorubicin to overcome multidrug resistance in cancers	Int J Nanomedicine	2018	2018-04-03	10.2147/IJN.S157368
29605721	Combined Inhibition of ATR and WEE1 as a Novel Therapeutic Strategy in Triple-Negative Breast Cancer	Neoplasia	2018	2018-04-02	10.1016/j.neo.2018.03.003
29602199	Elevated CRB3 expression suppresses breast cancer stemness by inhibiting β-catenin signalling to restore tamoxifen sensitivity	J Cell Mol Med	2018	2018-03-31	10.1111/jcmm.13619
29601121	PAI-1 induces Src inhibitor resistance via CCL5 in HER2-positive breast cancer cells	Cancer Sci	2018	2018-03-31	10.1111/cas.13593
29600521	Phytosomal-curcumin antagonizes cell growth and migration, induced by thrombin through AMP-Kinase in breast cancer	J Cell Biochem	2018	2018-03-31	10.1002/jcb.26796
29599310	Antitumor Activity of Novel Bone-seeking, α-emitting (224)Ra-solution in a Breast Cancer Skeletal Metastases Model	Anticancer Res	2018	2018-03-31	10.21873/anticanres.12432
29592880	Trastuzumab-Resistant HER2(+) Breast Cancer Cells Retain Sensitivity to Poly (ADP-Ribose) Polymerase (PARP) Inhibition	Mol Cancer Ther	2018	2018-03-30	10.1158/1535-7163.MCT-17-0302
29590203	Reprogramming of the estrogen responsive transcriptome contributes to tamoxifen-dependent protection against tumorigenesis in the p53 null mammary epithelial cells	PLoS One	2018	2018-03-29	10.1371/journal.pone.0194913
29588411	The p85 isoform of the kinase S6K1 functions as a secreted oncoprotein to facilitate cell migration and tumor growth	Sci Signal	2018	2018-03-29	10.1126/scisignal.aao1052
29588351	A G3BP1-Interacting lncRNA Promotes Ferroptosis and Apoptosis in Cancer via Nuclear Sequestration of p53	Cancer Res	2018	2018-03-29	10.1158/0008-5472.CAN-17-3454
29582583	A Cascade-Targeting Nanocapsule for Enhanced Photothermal Tumor Therapy with Aid of Autophagy Inhibition	Adv Healthc Mater	2018	2018-03-28	10.1002/adhm.201800121
29580807	Immunogenicity and antitumor activity of the superlytic λF7 phage nanoparticles displaying a HER2/neu-derived peptide AE37 in a tumor model of BALB/c mice	Cancer Lett	2018	2018-03-28	10.1016/j.canlet.2018.03.030
29580806	Targeting the NRF-2/RHOA/ROCK signaling pathway with a novel aziridonin, YD0514, to suppress breast cancer progression and lung metastasis	Cancer Lett	2018	2018-03-28	10.1016/j.canlet.2018.03.029
29578538	Combinatorial inhibition of PTPN12-regulated receptors leads to a broadly effective therapeutic strategy in triple-negative breast cancer	Nat Med	2018	2018-03-27	10.1038/nm.4507
29577663	Inhibition of breast cancer cell growth by methyl pyropheophenylchlorin photodynamic therapy is mediated though endoplasmic reticulum stress-induced autophagy in vitro and vivo	Cancer Med	2018	2018-03-27	10.1002/cam4.1418
29576623	Optoacoustics delineates murine breast cancer models displaying angiogenesis and vascular mimicry	Br J Cancer	2018	2018-03-27	10.1038/s41416-018-0033-x
29575811	Selenadiazole Derivatives Inhibit Angiogenesis-Mediated Human Breast Tumor Growth by Suppressing the VEGFR2-Mediated ERK and AKT Signaling Pathways	Chem Asian J	2018	2018-03-26	10.1002/asia.201800110
29575477	Ribosome display and selection of single-chain variable fragments effectively inhibit growth and progression of microspheres in vitro and in vivo	Cancer Sci	2018	2018-03-26	10.1111/cas.13574
29575318	c-Src inhibitor selectively inhibits triple-negative breast cancer overexpressed Vimentin in vitro and in vivo	Cancer Sci	2018	2018-03-26	10.1111/cas.13572
29574636	GPCRs profiling and identification of GPR110 as a potential new target in HER2+ breast cancer	Breast Cancer Res Treat	2018	2018-03-26	10.1007/s10549-018-4751-9
29572777	Synthesis and evaluation of a paclitaxel-binding polymeric micelle for efficient breast cancer therapy	Sci China Life Sci	2018	2018-03-25	10.1007/s11427-017-9274-9
29565707	Ev vivo organ culture as potential prioritization tool for breast cancer targeted therapy	Cancer Biol Ther	2018	2018-03-23	10.1080/15384047.2018.1450114
29562737	Discovery of LSZ102, a Potent, Orally Bioavailable Selective Estrogen Receptor Degrader (SERD) for the Treatment of Estrogen Receptor Positive Breast Cancer	J Med Chem	2018	2018-03-23	10.1021/acs.jmedchem.7b01682
29561763	(212)Pb-Labeled Antibody 225.28 Targeted to Chondroitin Sulfate Proteoglycan 4 for Triple-Negative Breast Cancer Therapy in Mouse Models	Int J Mol Sci	2018	2018-03-22	10.3390/ijms19040925
29561704	MiR-144 suppresses proliferation, invasion, and migration of breast cancer cells through inhibiting CEP55	Cancer Biol Ther	2018	2018-03-22	10.1080/15384047.2017.1416934
29561695	UFH-001 cells: A novel triple negative, CAIX-positive, human breast cancer model system	Cancer Biol Ther	2018	2018-03-22	10.1080/15384047.2018.1449612
29559745	Transmembrane TNF-alpha promotes chemoresistance in breast cancer cells	Oncogene	2018	2018-03-22	10.1038/s41388-018-0221-4
29557068	Interleukin-6 receptor inhibitor suppresses bone metastases in a breast cancer cell line	Breast Cancer	2018	2018-03-21	10.1007/s12282-018-0853-9
29556350	E. coli Nissle 1917-Derived Minicells for Targeted Delivery of Chemotherapeutic Drug to Hypoxic Regions for Cancer Therapy	Theranostics	2018	2018-03-21	10.7150/thno.21575
29556343	Bioinspired Multifunctional Melanin-Based Nanoliposome for Photoacoustic/Magnetic Resonance Imaging-Guided Efficient Photothermal Ablation of Cancer	Theranostics	2018	2018-03-21	10.7150/thno.22430
29556341	Oxygen-generating Hybrid Polymeric Nanoparticles with Encapsulated Doxorubicin and Chlorin e6 for Trimodal Imaging-Guided Combined Chemo-Photodynamic Therapy	Theranostics	2018	2018-03-21	10.7150/thno.22989
29556068	Priming the body to receive the therapeutic agent to redefine treatment benefit/risk profile	Sci Rep	2018	2018-03-21	10.1038/s41598-018-23140-9
29555976	miR-1204 targets VDR to promotes epithelial-mesenchymal transition and metastasis in breast cancer	Oncogene	2018	2018-03-21	10.1038/s41388-018-0215-2
29550255	Microenvironment-Mediated Mechanisms of Resistance to HER2 Inhibitors Differ between HER2+ Breast Cancer Subtypes	Cell Syst	2018	2018-03-19	10.1016/j.cels.2018.02.001
[truncated: 1,806 more rows]

## Sheet: Lung PDO
((((((lung cancer[MeSH Terms]) AND (organoids[MeSH Terms])) AND (("2014"[Date - Publication] : "2019"[Date - Publication]))) AND (humans[MeSH Terms]))) NOT ((review[Publication Type]OR(systematic review[Publication Type]))	Basic query									((lung cancer[MeSH Terms]) AND (organoids[MeSH Terms]) AND ("2014"[Date - Publication] : "2019"[Date - Publication]) AND (humans[MeSH Terms])) NOT ((review[Publication Type])OR(systematic review[Publication Type])) + Clinical Trial (filter)	Basic query + clinical trial		((lung cancer[MeSH Terms]) AND (organoids[MeSH Terms]) AND ("2014"[Date - Publication] : "2019"[Date - Publication]) AND (humans[MeSH Terms]) AND (("united states"[Affiliation] OR "US"[Affiliation] OR "USA"[Affiliation] OR "united states of America"[Affiliation]))) NOT ((review[Publication Type])OR(systematic review[Publication Type]))	Basic query + US affiliation										((lung cancer[MeSH Terms]) AND (organoids[MeSH Terms]) AND ("2014"[Date - Publication] : "2019"[Date - Publication]) AND (humans[MeSH Terms]) AND (("united states"[Affiliation] OR "US"[Affiliation] OR "USA"[Affiliation] OR "United States of America"[Affiliation]) AND ("nih funded"[Filter]) NOT ((review[Publication Type])OR(systematic review[Publication Type]))	Basic query + US + NIH funding
[truncated: 16 more rows]

[truncated: 3 more sheets: Lung PDX, Colorectal PDO, Colorectal PDX]
